# Supplementary material for: Effects of extracts from various parts of invasive Solidago species on the germination and growth of native grassland plant species
Source: PeerJ. 2023 Jul 28;11:e15676. doi: 10.7717/peerj.15676 (PMC10389070; doi:10.7717/peerj.15676)
Supplement: Data S1 [file peerj-11-15676-s010.csv]

	Species	Species_full name	Solidago	treatment	Germination	control_germ	index_Germ	RI_Germination	Weight (g)	control_weight	index_Weight	RI_Weight	Shoot H	control_shoot	index_Shoot	RI_Shoot	Root L	control_root	index_Root	RI_Root
1	FR	Festuca rubra	Sgig	Stem	22	45.5	0.190341705	-0.516483516	0.005	0.008575	-0.113348168	-0.416909621	2.22	2.92	0.255767647	-0.239726027	1.39	4.55	6.992283304	-0.694505495
1	FR	Festuca rubra	Sgig	Stem	20	45.5	0.215306965	-0.56043956	0.0059	0.008575	-0.078568221	-0.311953353	2.59	2.92	0.111914496	-0.113013699	1.38	4.55	7.149031537	-0.696703297
1	FR	Festuca rubra	Sgig	Stem	30	45.5	0.109100663	-0.340659341	0.0048	0.008575	-0.121926191	-0.440233236	1.97	2.92	0.367260256	-0.325342466	0.68	4.55	-5.970466943	-0.850549451
1	FR	Festuca rubra	Sgig	Stem	22	45.5	0.190341705	-0.516483516	0.0043	0.008575	-0.145040944	-0.498542274	2.5	2.92	0.144919054	-0.143835616	1.11	4.55	22.06386312	-0.756043956
1	FR	Festuca rubra	Sgig	Leaf	4	45.5	0.636878255	-0.912087912	0.004	0.008575	-0.160237859	-0.533527697	1.2	2.92	0.829857835	-0.589041096	0	4.55		-1
1	FR	Festuca rubra	Sgig	Leaf	4	45.5	0.636878255	-0.912087912	0.002666667	0.008575	-0.245439217	-0.689018465	1.233333	2.92	0.804289411	-0.577625685	0.2666667	4.55	-1.742065547	-0.941391934
1	FR	Festuca rubra	Sgig	Leaf	4	45.5	0.636878255	-0.912087912	0.0065	0.008575	-0.058216934	-0.241982507	2.5	2.92	0.144919054	-0.143835616	0.5	4.55	-3.321928095	-0.89010989
1	FR	Festuca rubra	Sgig	Leaf	4	45.5	0.636878255	-0.912087912	0.003	0.008575	-0.220689184	-0.650145773	2.65	2.92	0.090542609	-0.092465753	0.55	4.55	-3.85152657	-0.879120879
1	FR	Festuca rubra	Sgig	Root	20	45.5	0.215306965	-0.56043956	0.0049	0.008575	-0.117593411	-0.428571429	2.68	2.92	0.080037452	-0.082191781	1.37	4.55	7.3141885	-0.698901099
1	FR	Festuca rubra	Sgig	Root	24	45.5	0.167550208	-0.472527473	0.0046	0.008575	-0.130869346	-0.463556851	2.48	2.92	0.152414663	-0.150684932	0.74	4.55	-7.647114407	-0.837362637
1	FR	Festuca rubra	Sgig	Root	18	45.5	0.242904779	-0.604395604	0.005	0.008575	-0.113348168	-0.416909621	2.733333	2.92	0.061648827	-0.063927055	0.6777778	4.55	-5.920219354	-0.851037846
1	FR	Festuca rubra	Sgig	Root	8	45.5	0.455317383	-0.824175824	0.006	0.008575	-0.0750365	-0.300291545	2.833333	2.92	0.028117133	-0.029680479	1.133333	4.55	18.39671368	-0.750915824
1	FR	Festuca rubra	Sgig	Rhizome	14	45.5	0.308733319	-0.692307692	0.005142857	0.008575	-0.107428553	-0.400249896	3.085714	2.92	-0.051512039	0.05675137	1.985714	4.55	3.356643006	-0.563579341
1	FR	Festuca rubra	Sgig	Rhizome	16	45.5	0.27375651	-0.648351648	0.004142857	0.008575	-0.152864035	-0.516867972	1.571429	2.92	0.578208	-0.461839384	0.6571429	4.55	-5.484254759	-0.855572989
1	FR	Festuca rubra	Sgig	Rhizome	18	45.5	0.242904779	-0.604395604	0.006777778	0.008575	-0.0494235	-0.209588597	3.6375	2.92	-0.205035811	0.197250859	3.125	4.55	2.0208143	-0.313186813
1	FR	Festuca rubra	Sgig	Rhizome	14	45.5	0.308733319	-0.692307692	0.028	0.008575	0.24866092	0.69375	2.066667	2.92	0.322556678	-0.292237329	1.066667	4.55	35.67751326	-0.765567692
1	FR	Festuca rubra	Sgig	Flower	14	45.5	0.308733319	-0.692307692	0.004	0.008575	-0.160237859	-0.533527697	1.328571	2.92	0.734874699	-0.545009932	0.1571429	4.55	-1.244237259	-0.965463099
1	FR	Festuca rubra	Sgig	Flower	4	45.5	0.636878255	-0.912087912	0.003	0.008575	-0.220689184	-0.650145773	0.85	2.92	1.151662387	-0.70890411	0.2	4.55	-1.430676558	-0.956043956
1	FR	Festuca rubra	Sgig	Flower	0	45.5				0.008575				2.92				4.55
1	FR	Festuca rubra	Sgig	Flower	0	45.5				0.008575			0.7333333	2.92	1.289436092	-0.748858459	0.03333333	4.55	-0.676992473	-0.992673993
1	FR	Festuca rubra	Scan	Stem	24	45.5	0.167550208	-0.472527473	0.0063	0.008575	-0.064784106	-0.265306122	2.41	2.92	0.179133822	-0.174657534	2.6	4.55	2.409793315	-0.428571429
1	FR	Festuca rubra	Scan	Stem	40	45.5	0.033746092	-0.120879121	0.0074	0.008575	-0.030967421	-0.137026239	3.05	2.92	-0.040648227	0.042622951	3.15	4.55	2.006780696	-0.307692308
1	FR	Festuca rubra	Scan	Stem	36	45.5	0.061343906	-0.208791209	0.0086	0.008575	0.00061174	0.002906977	3.24	2.92	-0.097043023	0.098765432	3.52	4.55	1.829683329	-0.226373626
1	FR	Festuca rubra	Scan	Stem	40	45.5	0.033746092	-0.120879121	0.0075	0.008575	-0.02814681	-0.125364431	3.34	2.92	-0.125409897	0.125748503	3.22	4.55	1.969062594	-0.292307692
1	FR	Festuca rubra	Scan	Leaf	2	45.5	0.818439128	-0.956043956		0.008575			0.5	2.92	1.646843765	-0.828767123		4.55
1	FR	Festuca rubra	Scan	Leaf	2	45.5	0.818439128	-0.956043956	0.005	0.008575	-0.113348168	-0.416909621	0.6	2.92	1.476701599	-0.794520548	0.1	4.55	-1	-0.978021978
1	FR	Festuca rubra	Scan	Leaf	2	45.5	0.818439128	-0.956043956	0.007	0.008575	-0.042644448	-0.183673469	2.6	2.92	0.108318352	-0.109589041	0.2	4.55	-1.430676558	-0.956043956
1	FR	Festuca rubra	Scan	Leaf	6	45.5	0.530671953	-0.868131868	0.003333333	0.008575	-0.198549526	-0.611273081	1.2	2.92	0.829857835	-0.589041096	0.2	4.55	-1.430676558	-0.956043956
1	FR	Festuca rubra	Scan	Root	14	45.5	0.308733319	-0.692307692	0.004666667	0.008575	-0.127845806	-0.455782313	2.6	2.92	0.108318352	-0.109589041	1.15	4.55	16.47505075	-0.747252747
1	FR	Festuca rubra	Scan	Root	22	45.5	0.190341705	-0.516483516	0.0045	0.008575	-0.135487826	-0.475218659	2.1	2.92	0.307625337	-0.280821918	0.77	4.55	-8.809852777	-0.830769231
1	FR	Festuca rubra	Scan	Root	18	45.5	0.242904779	-0.604395604	0.0048	0.008575	-0.121926191	-0.440233236	1.89	2.92	0.405947591	-0.352739726	0.58	4.55	-4.227042815	-0.872527473
1	FR	Festuca rubra	Scan	Root	18	45.5	0.242904779	-0.604395604	0.004777778	0.008575	-0.122901286	-0.442824749	2.511111	2.92	0.140780737	-0.140030479	1.155556	4.55	15.92585003	-0.746031648
1	FR	Festuca rubra	Scan	Rhizome	24	45.5	0.167550208	-0.472527473	0.006	0.008575	-0.0750365	-0.300291545	3.29	2.92	-0.111334241	0.112462006	1.18	4.55	13.91168719	-0.740659341
1	FR	Festuca rubra	Scan	Rhizome	26	45.5	0.146584064	-0.428571429	0.0057	0.008575	-0.085814884	-0.335276968	2.98	2.92	-0.018980959	0.020134228	1.66	4.55	4.543222418	-0.635164835
1	FR	Festuca rubra	Scan	Rhizome	34	45.5	0.076315808	-0.252747253	0.0063	0.008575	-0.064784106	-0.265306122	3.38	2.92	-0.136519531	0.136094675	1.75	4.55	4.11458208	-0.615384615
1	FR	Festuca rubra	Scan	Rhizome	32	45.5	0.092195638	-0.296703297	0.0056	0.008575	-0.089534138	-0.346938776	3.24	2.92	-0.097043023	0.098765432	1.75	4.55	4.11458208	-0.615384615
1	FR	Festuca rubra	Scan	Flower	14	45.5	0.308733319	-0.692307692	0.0032	0.008575	-0.20712755	-0.626822157	0.96	2.92	1.038095016	-0.671232877	0.16	4.55	-1.256470797	-0.964835165
1	FR	Festuca rubra	Scan	Flower	2	45.5	0.818439128	-0.956043956	0.002	0.008575	-0.305890542	-0.766763848	2.1	2.92	0.307625337	-0.280821918	0.5	4.55	-3.321928095	-0.89010989
1	FR	Festuca rubra	Scan	Flower	2	45.5	0.818439128	-0.956043956	0.002	0.008575	-0.305890542	-0.766763848	0.7	2.92	1.332848448	-0.760273973	0	4.55		-1
1	FR	Festuca rubra	Scan	Flower	8	45.5	0.455317383	-0.824175824	0.00325	0.008575	-0.203869618	-0.620991254	1.8	2.92	0.451478488	-0.383561644	0.45	4.55	-2.883610395	-0.901098901
2	LP	Lolium perenne	Sgig	Stem	72	85.5	0.038630915	-0.157894737	0.0358	0.037875	-0.017212155	-0.054785479	6.8	6.08	-0.062004224	0.105882353	6.23	9.29	1.258672178	-0.329386437
2	LP	Lolium perenne	Sgig	Stem	86	85.5	-0.001310756	0.005813953	0.0386	0.037875	0.005792339	0.018782383	7.17	6.08	-0.091357634	0.152022315	6.83	9.29	1.198436227	-0.264800861
2	LP	Lolium perenne	Sgig	Stem	72	85.5	0.038630915	-0.157894737	0.0441	0.037875	0.046485472	0.141156463	7.7	6.08	-0.130867046	0.21038961	7.99	9.29	1.107975811	-0.139935414
2	LP	Lolium perenne	Sgig	Stem	84	85.5	0.00397876	-0.01754386	0.0307	0.037875	-0.064160965	-0.189438944	7.09	6.08	-0.08514141	0.142454161	8.63	9.29	1.068363746	-0.071044133
2	LP	Lolium perenne	Sgig	Leaf	46	85.5	0.139344205	-0.461988304	0.0179	0.037875	-0.228959459	-0.527392739	4.75	6.08	0.13676423	-0.21875	1.66	9.29	4.543222418	-0.82131324
2	LP	Lolium perenne	Sgig	Leaf	56	85.5	0.095124902	-0.34502924	0.0225	0.037875	-0.159090172	-0.405940594	5.25	6.08	0.081316475	-0.136513158	1.64	9.29	4.65454333	-0.823466093
2	LP	Lolium perenne	Sgig	Leaf	46	85.5	0.139344205	-0.461988304	0.0221	0.037875	-0.164569903	-0.41650165	5.71	6.08	0.034784215	-0.060855263	2.43	9.29	2.593318803	-0.738428418
2	LP	Lolium perenne	Sgig	Leaf	44	85.5	0.149336697	-0.485380117	0.0243	0.037875	-0.135579591	-0.358415842	6.74	6.08	-0.057094161	0.097922849	2.44	9.29	2.581379097	-0.737351991
2	LP	Lolium perenne	Sgig	Root	90	85.5	-0.011530427	0.05	0.0448	0.037875	0.051296387	0.154575893	8.04	6.08	-0.154805352	0.243781095	10.05	9.29	0.99783862	0.075621891
2	LP	Lolium perenne	Sgig	Root	86	85.5	-0.001310756	0.005813953	0.0382	0.037875	0.002610156	0.008507853	8.06	6.08	-0.156181788	0.245657568	8.23	9.29	1.092418811	-0.114101184
2	LP	Lolium perenne	Sgig	Root	76	85.5	0.026476925	-0.111111111	0.0332	0.037875	-0.040245253	-0.123432343	8.51	6.08	-0.186280538	0.285546416	8.85	9.29	1.05602947	-0.047362756
2	LP	Lolium perenne	Sgig	Root	78	85.5	0.020637791	-0.087719298	0.03529	0.037875	-0.021595358	-0.068250825	7.27	6.08	-0.099031097	0.163686382	8.3	9.29	1.088046825	-0.1065662
2	LP	Lolium perenne	Sgig	Rhizome	82	85.5	0.009395746	-0.040935673	0.0361	0.037875	-0.014662876	-0.046864686	6.9	6.08	-0.070092181	0.11884058	6.24	9.29	1.257569642	-0.328310011
2	LP	Lolium perenne	Sgig	Rhizome	82	85.5	0.009395746	-0.040935673	0.037	0.037875	-0.00714025	-0.02310231	7.28	6.08	-0.09979263	0.164835165	6.87	9.29	1.194804887	-0.260495156
2	LP	Lolium perenne	Sgig	Rhizome	72	85.5	0.038630915	-0.157894737	0.0377	0.037875	-0.001414761	-0.004620462	7.48	6.08	-0.114807511	0.187165775	10.14	9.29	0.993998283	0.08382643
2	LP	Lolium perenne	Sgig	Rhizome	78	85.5	0.020637791	-0.087719298	0.041	0.037875	0.024219238	0.076219512	7.54	6.08	-0.119233754	0.193633952	8.2	9.29	1.094314775	-0.117330463
2	LP	Lolium perenne	Sgig	Flower	70	85.5	0.04496356	-0.18128655	0.0196	0.037875	-0.201242994	-0.482508251	4.58	6.08	0.156955657	-0.246710526	0.39	9.29	-2.445374055	-0.958019376
2	LP	Lolium perenne	Sgig	Flower	64	85.5	0.06510784	-0.251461988	0.0182	0.037875	-0.223882	-0.519471947	4.18	6.08	0.207585859	-0.3125	0.56	9.29	-3.971217048	-0.939720129
2	LP	Lolium perenne	Sgig	Flower	48	85.5	0.129777057	-0.438596491	0.01606	0.037875	-0.262095307	-0.575973597	3.91	6.08	0.244579597	-0.356907895	1.32	9.29	8.293666716	-0.857911733
2	LP	Lolium perenne	Sgig	Flower	58	85.5	0.087236582	-0.321637427	0.01837	0.037875	-0.221041796	-0.514983498	5.03	6.08	0.105032808	-0.172697368	0.3	9.29	-1.912489289	-0.967707212
2	LP	Lolium perenne	Scan	Stem	78	85.5	0.020637791	-0.087719298	0.0384	0.037875	0.004205391	0.013671875	6.56	6.08	-0.042097346	0.073170732	6.3	9.29	1.251031242	-0.321851453
2	LP	Lolium perenne	Scan	Stem	82	85.5	0.009395746	-0.040935673	0.0284	0.037875	-0.087950293	-0.250165017	6.34	6.08	-0.023198872	0.041009464	7.35	9.29	1.154351397	-0.208826695
2	LP	Lolium perenne	Scan	Stem	74	85.5	0.032471788	-0.134502924	0.036	0.037875	-0.015510274	-0.04950495	6.9	6.08	-0.070092181	0.11884058	8.08	9.29	1.102036015	-0.130247578
2	LP	Lolium perenne	Scan	Stem	78	85.5	0.020637791	-0.087719298	0.0346	0.037875	-0.027627486	-0.086468647	7.71	6.08	-0.13158608	0.211413748	8.03	9.29	1.105319794	-0.135629709
2	LP	Lolium perenne	Scan	Leaf	62	85.5	0.072244758	-0.274853801	0.0217	0.037875	-0.170149725	-0.427062706	5.53	6.08	0.052529991	-0.090460526	1.68	9.29	4.438343562	-0.819160388
2	LP	Lolium perenne	Scan	Leaf	52	85.5	0.111783933	-0.391812865	0.0185	0.037875	-0.218887554	-0.511551155	4.61	6.08	0.15333857	-0.241776316	0.83	9.29	-12.35759301	-0.91065662
2	LP	Lolium perenne	Scan	Leaf	62	85.5	0.072244758	-0.274853801	0.0256	0.037875	-0.119658842	-0.324092409	5.61	6.08	0.044572724	-0.077302632	2.39	9.29	2.642720791	-0.742734123
2	LP	Lolium perenne	Scan	Leaf	74	85.5	0.032471788	-0.134502924	0.0197	0.037875	-0.19968835	-0.479867987	4.72	6.08	0.14027437	-0.223684211	1.46	9.29	6.084469876	-0.842841765
2	LP	Lolium perenne	Scan	Root	52	85.5	0.111783933	-0.391812865	0.0326	0.037875	-0.045816595	-0.139273927	6.59	6.08	-0.044625176	0.077389985	5.2	9.29	1.396641523	-0.440258342
2	LP	Lolium perenne	Scan	Root	80	85.5	0.014946498	-0.064327485	0.0364	0.037875	-0.012134696	-0.038943894	7.3	6.08	-0.101312563	0.167123288	6.71	9.29	1.209595693	-0.277717976
2	LP	Lolium perenne	Scan	Root	62	85.5	0.072244758	-0.274853801	0.0315	0.037875	-0.05630235	-0.168316832	7.35	6.08	-0.105094251	0.172789116	6.54	9.29	1.226124673	-0.296017223
2	LP	Lolium perenne	Scan	Root	64	85.5	0.06510784	-0.251461988	0.03	0.037875	-0.071207101	-0.207920792	6.52	6.08	-0.038708863	0.067484663	2.81	9.29	2.228629185	-0.69752422
2	LP	Lolium perenne	Scan	Rhizome	70	85.5	0.04496356	-0.18128655	0.0417	0.037875	0.029390842	0.091726619	7.52	6.08	-0.117762265	0.191489362	10.42	9.29	0.982445932	0.108445298
2	LP	Lolium perenne	Scan	Rhizome	80	85.5	0.014946498	-0.064327485	0.041	0.037875	0.024219238	0.076219512	7.88	6.08	-0.143668993	0.228426396	6.86	9.29	1.195708675	-0.261571582
2	LP	Lolium perenne	Scan	Rhizome	86	85.5	-0.001310756	0.005813953	0.038	0.037875	0.001006547	0.003289474	6.82	6.08	-0.063631289	0.108504399	7.67	9.29	1.130204837	-0.174381055
2	LP	Lolium perenne	Scan	Rhizome	72	85.5	0.038630915	-0.157894737	0.039	0.037875	0.008941715	0.028846154	7.62	6.08	-0.125080934	0.202099738	8.56	9.29	1.072416231	-0.078579117
2	LP	Lolium perenne	Scan	Flower	44	85.5	0.149336697	-0.485380117	0.0139	0.037875	-0.306220694	-0.6330033	2.32	6.08	0.533759005	-0.618421053	0.53	9.29	-3.626813506	-0.942949408
2	LP	Lolium perenne	Scan	Flower	56	85.5	0.095124902	-0.34502924	0.0198	0.037875	-0.198141578	-0.477227723	3.53	6.08	0.301221834	-0.419407895	0.43	9.29	-2.728278139	-0.953713671
2	LP	Lolium perenne	Scan	Flower	42	85.5	0.15979412	-0.50877193	0.0171	0.037875	-0.242927002	-0.548514851	3.92	6.08	0.243164488	-0.355263158	0.26	9.29	-1.709323834	-0.972012917
2	LP	Lolium perenne	Scan	Flower	46	85.5	0.139344205	-0.461988304	0.0164	0.037875	-0.255695473	-0.5669967	3.61	6.08	0.288806409	-0.40625	1.47	9.29	5.976667041	-0.841765339
3	PhP	Phleum pratense	Sgig	Stem	98	97	-0.002242	0.010204082	0.0069	0.006	0.027318619	0.130434783	2.64	2.11	-0.300113281	0.200757576	2.13	3.26	3.045256129	-0.346625767
3	PhP	Phleum pratense	Sgig	Stem	88	97	0.021285315	-0.092783505	0.0074	0.006	0.040993101	0.189189189	2.47	2.11	-0.210971938	0.145748988	1.6	3.26	4.899079389	-0.509202454
3	PhP	Phleum pratense	Sgig	Stem	90	97	0.016372905	-0.072164948	0.0071	0.006	0.032903724	0.154929577	2.61	2.11	-0.284807428	0.191570881	1.45	3.26	6.197015431	-0.555214724
3	PhP	Phleum pratense	Sgig	Stem	92	97	0.011568469	-0.051546392	0.0069	0.006	0.027318619	0.130434783	2.5	2.11	-0.227140112	0.156	2.14	3.26	3.026508217	-0.343558282
3	PhP	Phleum pratense	Sgig	Leaf	12	97	0.45681669	-0.87628866	0.001666667	0.006	-0.250378205	-0.722222222	1.283333	2.11	0.665910504	-0.391785308	0.1666667	3.26	-1.285097352	-0.948875245
3	PhP	Phleum pratense	Sgig	Leaf	14	97	0.423120424	-0.855670103	0.00375	0.006	-0.091869432	-0.375	1.475	2.11	0.479490742	-0.300947867	0.15	3.26	-1.213726655	-0.95398773
3	PhP	Phleum pratense	Sgig	Leaf	20	97	0.345153762	-0.793814433	0.002222222	0.006	-0.194146323	-0.62962963	0.9111111	2.11	1.124671137	-0.568193791	0.1777778	3.26	-1.33311564	-0.945466933
3	PhP	Phleum pratense	Sgig	Leaf	10	97	0.496670915	-0.896907216	0.0034	0.006	-0.111021209	-0.433333333	1.44	2.11	0.511652606	-0.317535545	0.14	3.26	-1.17113577	-0.957055215
3	PhP	Phleum pratense	Sgig	Root	90	97	0.016372905	-0.072164948	0.0057	0.006	-0.010026063	-0.05	2.56	2.11	-0.258902413	0.17578125	1.65	3.26	4.598040575	-0.493865031
3	PhP	Phleum pratense	Sgig	Root	94	97	0.006867362	-0.030927835	0.0091	0.006	0.081414247	0.340659341	2.83	2.11	-0.393188031	0.254416961	2.27	3.26	2.808784755	-0.303680982
3	PhP	Phleum pratense	Sgig	Root	90	97	0.016372905	-0.072164948	0.0093	0.006	0.085663661	0.35483871	2.64	2.11	-0.300113281	0.200757576	1.65	3.26	4.598040575	-0.493865031
3	PhP	Phleum pratense	Sgig	Root	92	97	0.011568469	-0.051546392	0.0074	0.006	0.040993101	0.189189189	2.68	2.11	-0.320252721	0.212686567	2.11	3.26	3.083731431	-0.352760736
3	PhP	Phleum pratense	Sgig	Rhizome	94	97	0.006867362	-0.030927835	0.0068	0.006	0.02446506	0.117647059	2.87	2.11	-0.411984797	0.264808362	2.04	3.26	3.229659462	-0.374233129
3	PhP	Phleum pratense	Sgig	Rhizome	92	97	0.011568469	-0.051546392	0.0086	0.006	0.070368067	0.302325581	2.99	2.11	-0.466842194	0.294314381	1.91	3.26	3.558296333	-0.414110429
3	PhP	Phleum pratense	Sgig	Rhizome	92	97	0.011568469	-0.051546392	0.0084	0.006	0.065768669	0.285714286	2.82	2.11	-0.388447327	0.25177305	1.36	3.26	7.488454206	-0.582822086
3	PhP	Phleum pratense	Sgig	Rhizome	94	97	0.006867362	-0.030927835	0.0078	0.006	0.051283127	0.230769231	3.03	2.11	-0.484639766	0.303630363	2.15	3.26	3.008075541	-0.340490798
3	PhP	Phleum pratense	Sgig	Flower	24	97	0.305299538	-0.75257732	0.0019	0.006	-0.224766717	-0.683333333	0.72	2.11	1.439948265	-0.658767773	0.14	3.26	-1.17113577	-0.957055215
3	PhP	Phleum pratense	Sgig	Flower	50	97	0.144858982	-0.484536082	0.0039	0.006	-0.084203141	-0.35	1.6	2.11	0.370548794	-0.241706161	0.2	3.26	-1.430676558	-0.938650307
3	PhP	Phleum pratense	Sgig	Flower	10	97	0.496670915	-0.896907216	0.0036	0.006	-0.099848718	-0.4	0.98	2.11	1.027056426	-0.535545024	0.06	3.26	-0.818431905	-0.981595092
3	PhP	Phleum pratense	Sgig	Flower	40	97	0.19363661	-0.587628866	0.0029	0.006	-0.142112847	-0.516666667	1.24	2.11	0.711912613	-0.412322275	0.3	3.26	-1.912489289	-0.90797546
3	PhP	Phleum pratense	Scan	Stem	86	97	0.026310664	-0.113402062	0.0054	0.006	-0.020594332	-0.1	2.26	2.11	-0.091975324	0.066371681	1.35	3.26	7.672608654	-0.585889571
3	PhP	Phleum pratense	Scan	Stem	94	97	0.006867362	-0.030927835	0.0113	0.006	0.123738033	0.469026549	3.04	2.11	-0.489052447	0.305921053	2.71	3.26	2.309632625	-0.168711656
3	PhP	Phleum pratense	Scan	Stem	100	97	-0.006658171	0.03	0.0081	0.006	0.058660054	0.259259259	2.71	2.11	-0.335161011	0.221402214	2.47	3.26	2.546492892	-0.242331288
3	PhP	Phleum pratense	Scan	Stem	98	97	-0.002242	0.010204082	0.0101	0.006	0.101793663	0.405940594	2.98	2.11	-0.462355599	0.291946309	1.57	3.26	5.104654284	-0.518404908
3	PhP	Phleum pratense	Scan	Leaf	10	97	0.496670915	-0.896907216	0.0026	0.006	-0.163457527	-0.566666667	0.98	2.11	1.027056426	-0.535545024	0.1	3.26	-1	-0.969325153
3	PhP	Phleum pratense	Scan	Leaf	4	97	0.696965695	-0.958762887	0.004	0.006	-0.079254386	-0.333333333	0.8	2.11	1.298844453	-0.620853081	0.1	3.26	-1	-0.969325153
3	PhP	Phleum pratense	Scan	Leaf	12	97	0.45681669	-0.87628866	0.001	0.006	-0.350226923	-0.833333333	0.4	2.11	2.227140112	-0.81042654	0.02	3.26	-0.58859191	-0.993865031
3	PhP	Phleum pratense	Scan	Leaf	8	97	0.545448543	-0.917525773	0.0015	0.006	-0.270972536	-0.75	0.85	2.11	1.217653077	-0.597156398	0.075	3.26	-0.888937297	-0.976993865
3	PhP	Phleum pratense	Scan	Root	88	97	0.021285315	-0.092783505	0.007	0.006	0.030131119	0.142857143	2.7	2.11	-0.330209998	0.218518519	1.58	3.26	5.033799777	-0.515337423
3	PhP	Phleum pratense	Scan	Root	88	97	0.021285315	-0.092783505	0.0084	0.006	0.065768669	0.285714286	2.83	2.11	-0.393188031	0.254416961	2.12	3.26	3.064327644	-0.349693252
3	PhP	Phleum pratense	Scan	Root	92	97	0.011568469	-0.051546392	0.009	0.006	0.079254386	0.333333333	3.04	2.11	-0.489052447	0.305921053	3.3	3.26	1.928588458	0.012121212
3	PhP	Phleum pratense	Scan	Root	92	97	0.011568469	-0.051546392	0.0086	0.006	0.070368067	0.302325581	3.14	2.11	-0.532397575	0.328025478	1.74	3.26	4.157152879	-0.466257669
3	PhP	Phleum pratense	Scan	Rhizome	86	97	0.026310664	-0.113402062	0.0052	0.006	-0.027971259	-0.133333333	2.42	2.11	-0.183583508	0.128099174	1.54	3.26	5.332744006	-0.527607362
3	PhP	Phleum pratense	Scan	Rhizome	78	97	0.047653754	-0.195876289	0.0059	0.006	-0.00328521	-0.016666667	2.54	2.11	-0.248398456	0.169291339	0.99	3.26	-229.1052883	-0.696319018
3	PhP	Phleum pratense	Scan	Rhizome	100	97	-0.006658171	0.03	0.0085	0.006	0.068081896	0.294117647	2.77	2.11	-0.364488772	0.238267148	2.61	3.26	2.400150687	-0.199386503
3	PhP	Phleum pratense	Scan	Rhizome	84	97	0.031454267	-0.134020619	0.0076	0.006	0.046205819	0.210526316	3	2.11	-0.47131381	0.296666667	1.39	3.26	6.992283304	-0.573619632
3	PhP	Phleum pratense	Scan	Flower	16	97	0.39393139	-0.835051546	0.00225	0.006	-0.19171815	-0.625	0.725	2.11	1.430680079	-0.656398104	0.0875	3.26	-0.945186778	-0.973159509
3	PhP	Phleum pratense	Scan	Flower	10	97	0.496670915	-0.896907216	0.00175	0.006	-0.240841417	-0.708333333	0.725	2.11	1.430680079	-0.656398104	0.1	3.26	-1	-0.969325153
3	PhP	Phleum pratense	Scan	Flower	4	97	0.696965695	-0.958762887	0.0025	0.006	-0.171123818	-0.583333333	0.8	2.11	1.298844453	-0.620853081	0.1	3.26	-1	-0.969325153
3	PhP	Phleum pratense	Scan	Flower	26	97	0.287802759	-0.731958763	0.0018	0.006	-0.235334986	-0.7	0.68	2.11	1.51649753	-0.677725118	0.08	3.26	-0.911651811	-0.975460123
4	PoP	Poa pratensis	Sgig	Stem	28	47.5	0.136897747	-0.410526316	0.0017	0.0029	-0.091404829	-0.413793103	1.27	2	0.655171503	-0.365	0.1747697	3.88	-1.320073008	-0.954956263
4	PoP	Poa pratensis	Sgig	Stem	16	47.5	0.281848529	-0.663157895	0.002333333	0.0029	-0.037208834	-0.195402299	1.366667	2	0.549338239	-0.3166665	0.1527525	3.88	-1.225472665	-0.960630799
4	PoP	Poa pratensis	Sgig	Stem	16	47.5	0.281848529	-0.663157895	0.0025	0.0029	-0.025401142	-0.137931034	1.283333	2	0.64010443	-0.3583335	0.1732051	3.88	-1.313302279	-0.95535951
4	PoP	Poa pratensis	Sgig	Stem	12	47.5	0.356363476	-0.747368421	0.002	0.0029	-0.063590745	-0.310344828	1.175	2	0.767339243	-0.4125	0.535996	3.88	-3.692237919	-0.861856701
4	PoP	Poa pratensis	Sgig	Leaf	6	47.5	0.535901344	-0.873684211		0.0029				2				3.88
4	PoP	Poa pratensis	Sgig	Leaf	0	47.5				0.0029				2				3.88
4	PoP	Poa pratensis	Sgig	Leaf	0	47.5				0.0029				2				3.88
4	PoP	Poa pratensis	Sgig	Leaf	2	47.5	0.820462132	-0.957894737		0.0029			0.7857143	2	1.347923277	-0.60714285	0.1493751	3.88	-1.211061657	-0.961501263
4	PoP	Poa pratensis	Sgig	Root	14	47.5	0.316435615	-0.705263158	0.001142857	0.0029	-0.159365437	-0.60591133	1.2	2	0.736965594	-0.4	0.1069045	3.88	-1.029861861	-0.972447294
4	PoP	Poa pratensis	Sgig	Root	20	47.5	0.224050245	-0.578947368	0.00175	0.0029	-0.086443796	-0.396551724		2				3.88
4	PoP	Poa pratensis	Sgig	Root	16	47.5	0.281848529	-0.663157895	0.003	0.0029	0.005802035	0.033333333	0.58	2	1.785875195	-0.71	0.0678233	3.88	-0.855709361	-0.982519768
4	PoP	Poa pratensis	Sgig	Root	22	47.5	0.199363155	-0.536842105	0.001888889	0.0029	-0.073373045	-0.348659004	1.111111	2	0.847997051	-0.4444445	0.07637626	3.88	-0.895221798	-0.980315397
4	PoP	Poa pratensis	Sgig	Rhizome	14	47.5	0.316435615	-0.705263158	0.001571429	0.0029	-0.104864101	-0.458128079	1.228571	2	0.703018766	-0.3857145	0.1836886	3.88	-1.358847422	-0.952657577
4	PoP	Poa pratensis	Sgig	Rhizome	18	47.5	0.251340556	-0.621052632	0.0015	0.0029	-0.112825707	-0.482758621	1.3125	2	0.607682577	-0.34375	0.09636241	3.88	-0.984162515	-0.975164327
4	PoP	Poa pratensis	Sgig	Rhizome	4	47.5	0.640924264	-0.915789474	0.0005	0.0029	-0.300846229	-0.827586207	1	2	1	-0.5	0.2	3.88	-1.430676558	-0.948453608
4	PoP	Poa pratensis	Sgig	Rhizome	12	47.5	0.356363476	-0.747368421	0.001666667	0.0029	-0.094793923	-0.425287356	0.8666667	2	1.206450822	-0.56666665	0.06666667	3.88	-0.850274169	-0.982817869
4	PoP	Poa pratensis	Sgig	Flower	2	47.5	0.820462132	-0.957894737		0.0029			1.3	2	0.621488377	-0.35		3.88
4	PoP	Poa pratensis	Sgig	Flower	2	47.5	0.820462132	-0.957894737	0.001	0.0029	-0.182218487	-0.655172414		2				3.88
4	PoP	Poa pratensis	Sgig	Flower	0	47.5				0.0029				2				3.88
4	PoP	Poa pratensis	Sgig	Flower	0	47.5				0.0029				2				3.88
4	PoP	Poa pratensis	Scan	Stem	40	47.5	0.044512377	-0.157894737	0.0032	0.0029	0.016847394	0.09375	2.6	2	-0.378511623	0.230769231	4.04	3.88	1.649127195	0.03960396
4	PoP	Poa pratensis	Scan	Stem	34	47.5	0.086607769	-0.284210526	0.0022	0.0029	-0.047279013	-0.24137931	1.53	2	0.386468347	-0.235	2.39	3.88	2.642720791	-0.384020619
4	PoP	Poa pratensis	Scan	Stem	10	47.5	0.403588113	-0.789473684	0.00225	0.0029	-0.043432926	-0.224137931	0.975	2	1.036525876	-0.5125	1.4	3.88	6.843313779	-0.639175258
4	PoP	Poa pratensis	Scan	Stem	22	47.5	0.199363155	-0.536842105	0.0022	0.0029	-0.047279013	-0.24137931	1.26	2	0.666576266	-0.37	1.79	3.88	3.954866573	-0.538659794
4	PoP	Poa pratensis	Scan	Leaf	0	47.5				0.0029				2				3.88
4	PoP	Poa pratensis	Scan	Leaf	0	47.5				0.0029				2				3.88
4	PoP	Poa pratensis	Scan	Leaf	0	47.5				0.0029				2				3.88
4	PoP	Poa pratensis	Scan	Leaf	2	47.5	0.820462132	-0.957894737	0.001	0.0029	-0.182218487	-0.655172414	0.9	2	1.152003093	-0.55		3.88
4	PoP	Poa pratensis	Scan	Root	14	47.5	0.316435615	-0.705263158	0.0024	0.0029	-0.032387568	-0.172413793	1.08	2	0.888968688	-0.46	1	3.88	#DIV/0!	-0.742268041
4	PoP	Poa pratensis	Scan	Root	2	47.5	0.820462132	-0.957894737		0.0029			1.7	2	0.234465254	-0.15	1.2	3.88	12.62925314	-0.690721649
4	PoP	Poa pratensis	Scan	Root	2	47.5	0.820462132	-0.957894737	0.001	0.0029	-0.182218487	-0.655172414	0.8	2	1.321928095	-0.6	0.4	3.88	-2.512941595	-0.896907216
4	PoP	Poa pratensis	Scan	Root	4	47.5	0.640924264	-0.915789474	0.0005	0.0029	-0.300846229	-0.827586207		2				3.88
4	PoP	Poa pratensis	Scan	Rhizome	28	47.5	0.136897747	-0.410526316	0.002	0.0029	-0.063590745	-0.310344828	1.63	2	0.295128036	-0.185	1.99	3.88	3.346125836	-0.487113402
4	PoP	Poa pratensis	Scan	Rhizome	10	47.5	0.403588113	-0.789473684	0.0016	0.0029	-0.101780348	-0.448275862	0.92	2	1.120294234	-0.54	0.86	3.88	-15.26681459	-0.778350515
4	PoP	Poa pratensis	Scan	Rhizome	20	47.5	0.224050245	-0.578947368	0.002714286	0.0029	-0.011326613	-0.064039409	1.185714	2	0.754243933	-0.407143	1.371429	3.88	7.2900469	-0.646538918
4	PoP	Poa pratensis	Scan	Rhizome	14	47.5	0.316435615	-0.705263158	0.002333333	0.0029	-0.037208834	-0.195402299	1.266667	2	0.658962703	-0.3666665	1.15	3.88	16.47505075	-0.703608247
4	PoP	Poa pratensis	Scan	Flower	2	47.5	0.820462132	-0.957894737		0.0029				2				3.88
4	PoP	Poa pratensis	Scan	Flower	4	47.5	0.640924264	-0.915789474		0.0029				2				3.88
4	PoP	Poa pratensis	Scan	Flower	6	47.5	0.535901344	-0.873684211	0.0025	0.0029	-0.025401142	-0.137931034	1.85	2	0.112474729	-0.075	0.3	3.88	-1.912489289	-0.922680412
4	PoP	Poa pratensis	Scan	Flower	4	47.5	0.640924264	-0.915789474		0.0029				2				3.88
5	SA	Schedonorus arundinaceus	Sgig	Stem	68	73	0.016537095	-0.068493151	0.0309	0.028825	0.019600417	0.067152104	7.3	6.92	-0.027635516	0.052054795	5.27	6.75	1.385404951	-0.219259259
5	SA	Schedonorus arundinaceus	Sgig	Stem	76	73	-0.00938685	0.039473684	0.0308	0.028825	0.018686422	0.064123377	6.98	6.92	-0.004462922	0.008595989	5.36	6.75	1.371432102	-0.205925926
5	SA	Schedonorus arundinaceus	Sgig	Stem	46	73	0.107638366	-0.369863014	0.0206	0.028825	-0.094727431	-0.285342585	6.59	6.92	0.025259524	-0.047687861	4.4	6.75	1.554115845	-0.348148148
5	SA	Schedonorus arundinaceus	Sgig	Stem	60	73	0.045709529	-0.178082192	0.0348	0.028825	0.053115373	0.171695402	8.47	6.92	-0.104483608	0.182998819	5.05	6.75	1.421885766	-0.251851852
5	SA	Schedonorus arundinaceus	Sgig	Leaf	18	73	0.326325817	-0.753424658	0.009857143	0.028825	-0.302563941	-0.65803494	2.442857	6.92	0.53827493	-0.646985983	1.414286	6.75	6.642874445	-0.790476148
5	SA	Schedonorus arundinaceus	Sgig	Leaf	12	73	0.420829707	-0.835616438	0.01	0.028825	-0.298506789	-0.653078925	1.95	6.92	0.654764305	-0.718208092	1.583333	6.75	5.010716332	-0.765432148
5	SA	Schedonorus arundinaceus	Sgig	Leaf	20	73	0.301768886	-0.726027397	0.009875	0.028825	-0.302053593	-0.657415438	2.25	6.92	0.580788045	-0.674855491	1.4125	6.75	6.667179751	-0.790740741
5	SA	Schedonorus arundinaceus	Sgig	Leaf	14	73	0.384900996	-0.808219178	0.010666667	0.028825	-0.280309045	-0.629950853	1.983333	6.92	0.646002285	-0.713391185	0.1666667	6.75	-1.285097352	-0.975308637
5	SA	Schedonorus arundinaceus	Sgig	Root	64	73	0.030667195	-0.123287671	0.0317	0.028825	0.026807638	0.090694006	8.06	6.92	-0.078834028	0.141439206	6.54	6.75	1.226124673	-0.031111111
5	SA	Schedonorus arundinaceus	Sgig	Root	50	73	0.088204175	-0.315068493	0.0263	0.028825	-0.025849094	-0.087597572	7.38	6.92	-0.033269926	0.062330623	6.28	6.75	1.253196208	-0.06962963
5	SA	Schedonorus arundinaceus	Sgig	Root	56	73	0.061790061	-0.232876712	0.027	0.028825	-0.018442401	-0.063313096	8.64	6.92	-0.114756515	0.199074074	5.65	6.75	1.329701568	-0.162962963
5	SA	Schedonorus arundinaceus	Sgig	Root	58	73	0.053611142	-0.205479452	0.031	0.028825	0.020511459	0.07016129	8.03	6.92	-0.076906299	0.138231631	5.18	6.75	1.399913676	-0.232592593
5	SA	Schedonorus arundinaceus	Sgig	Rhizome	64	73	0.030667195	-0.123287671	0.0297	0.028825	0.00843194	0.029461279	7.56	6.92	-0.045727202	0.084656085	4.26	6.75	1.588790513	-0.368888889
5	SA	Schedonorus arundinaceus	Sgig	Rhizome	62	73	0.038067032	-0.150684932	0.0253	0.028825	-0.036779422	-0.122289679	7.56	6.92	-0.045727202	0.084656085	2.98	6.75	2.108742521	-0.558518519
5	SA	Schedonorus arundinaceus	Sgig	Rhizome	56	73	0.061790061	-0.232876712	0.0342	0.028825	0.048211473	0.157163743	8.21	6.92	-0.088366295	0.157125457	4.81	6.75	1.465963817	-0.287407407
5	SA	Schedonorus arundinaceus	Sgig	Rhizome	46	73	0.107638366	-0.369863014	0.0287	0.028825	-0.001225413	-0.004336513	8.3	6.92	-0.09400241	0.16626506	3.4	6.75	1.88154218	-0.496296296
5	SA	Schedonorus arundinaceus	Sgig	Flower	12	73	0.420829707	-0.835616438	0.0114	0.028825	-0.261561121	-0.604509974	1.78	6.92	0.701918598	-0.742774566	0	6.75		-1
5	SA	Schedonorus arundinaceus	Sgig	Flower	14	73	0.384900996	-0.808219178	0.007714286	0.028825	-0.371680426	-0.73237517	1.342857	6.92	0.847602858	-0.80594552	0.6285714	6.75	-4.959201068	-0.906878311
5	SA	Schedonorus arundinaceus	Sgig	Flower	10	73	0.463324354	-0.863013699	0.007	0.028825	-0.399077412	-0.757155247	0.5	6.92	1.358323785	-0.927745665	0.4	6.75	-2.512941595	-0.940740741
5	SA	Schedonorus arundinaceus	Sgig	Flower	16	73	0.35377813	-0.780821918	0.013666667	0.028825	-0.210427384	-0.52587453	3.216667	6.92	0.396021399	-0.535163728	1.733333	6.75	4.186167134	-0.743209926
5	SA	Schedonorus arundinaceus	Scan	Stem	70	73	0.009780817	-0.04109589	0.0377	0.028825	0.075684789	0.235411141	7.78	6.92	-0.060556045	0.110539846	7.08	6.75	1.176424559	0.046610169
5	SA	Schedonorus arundinaceus	Scan	Stem	48	73	0.097718773	-0.342465753	0.0356	0.028825	0.059523994	0.190308989	7.88	6.92	-0.067158331	0.121827411	7.06	6.75	1.178127311	0.043909348
5	SA	Schedonorus arundinaceus	Scan	Stem	64	73	0.030667195	-0.123287671	0.0335	0.028825	0.042380334	0.139552239	7.72	6.92	-0.056553816	0.103626943	6.71	6.75	1.209595693	-0.005925926
5	SA	Schedonorus arundinaceus	Scan	Stem	68	73	0.016537095	-0.068493151	0.0368	0.028825	0.068871828	0.216711957	8.18	6.92	-0.086473851	0.15403423	7.1	6.75	1.174731504	0.049295775
5	SA	Schedonorus arundinaceus	Scan	Leaf	38	73	0.152168617	-0.479452055	0.0146	0.028825	-0.19180014	-0.49349523	4.54	6.92	0.217889434	-0.343930636	1.88	6.75	3.647533721	-0.721481481
5	SA	Schedonorus arundinaceus	Scan	Leaf	28	73	0.223345528	-0.616438356	0.0106	0.028825	-0.28207687	-0.63226366	1.32	6.92	0.856477733	-0.809248555	1.37	6.75	7.3141885	-0.797037037
5	SA	Schedonorus arundinaceus	Scan	Leaf	20	73	0.301768886	-0.726027397	0.0165	0.028825	-0.1573046	-0.427580225	4.0125	6.92	0.281739474	-0.42015896	1.1625	6.75	15.29216564	-0.827777778
5	SA	Schedonorus arundinaceus	Scan	Leaf	40	73	0.140213419	-0.452054795	0.0158	0.028825	-0.169528001	-0.451864701	3.78	6.92	0.312596583	-0.453757225	1.96	6.75	3.421656889	-0.70962963
5	SA	Schedonorus arundinaceus	Scan	Root	50	73	0.088204175	-0.315068493	0.0226	0.028825	-0.068600683	-0.215958369	5.88	6.92	0.084190281	-0.150289017	4.06	6.75	1.643315068	-0.398518519
5	SA	Schedonorus arundinaceus	Scan	Root	54	73	0.07026646	-0.260273973	0.0233	0.028825	-0.05999971	-0.191673894	6.59	6.92	0.025259524	-0.047687861	3.68	6.75	1.767259618	-0.454814815
5	SA	Schedonorus arundinaceus	Scan	Root	58	73	0.053611142	-0.205479452	0.0223	0.028825	-0.072368674	-0.226366002	5.35	6.92	0.133021666	-0.226878613	2.96	6.75	2.121828109	-0.561481481
5	SA	Schedonorus arundinaceus	Scan	Root	50	73	0.088204175	-0.315068493	0.0296	0.028825	0.007480954	0.026182432	6.93	6.92	-0.000746501	0.001443001	4.29	6.75	1.58113443	-0.364444444
5	SA	Schedonorus arundinaceus	Scan	Rhizome	56	73	0.061790061	-0.232876712	0.0415	0.028825	0.102763036	0.305421687	7.88	6.92	-0.067158331	0.121827411	6.39	6.75	1.241463606	-0.053333333
5	SA	Schedonorus arundinaceus	Scan	Rhizome	62	73	0.038067032	-0.150684932	0.0273	0.028825	-0.01532671	-0.052905464	6.95	6.92	-0.002236277	0.004316547	5.47	6.75	1.35503682	-0.18962963
5	SA	Schedonorus arundinaceus	Scan	Rhizome	58	73	0.053611142	-0.205479452	0.0386	0.028825	0.08233701	0.253238342	8.51	6.92	-0.106919193	0.186839013	5.81	6.75	1.308598839	-0.139259259
5	SA	Schedonorus arundinaceus	Scan	Rhizome	66	73	0.023495083	-0.095890411	0.0244	0.028825	-0.046992629	-0.153512576	8.99	6.92	-0.135284815	0.23025584	5.71	6.75	1.321639278	-0.154074074
5	SA	Schedonorus arundinaceus	Scan	Flower	20	73	0.301768886	-0.726027397	0.011166667	0.028825	-0.26739226	-0.612604799	2.9	6.92	0.449595711	-0.580924855	0.75	6.75	-8.00392278	-0.888888889
5	SA	Schedonorus arundinaceus	Scan	Flower	2	73	0.838444533	-0.97260274	0.023	0.028825	-0.063653764	-0.202081526	5	6.92	0.167997936	-0.277456647	0.6	6.75	-4.507575552	-0.911111111
5	SA	Schedonorus arundinaceus	Scan	Flower	44	73	0.117998973	-0.397260274	0.0126	0.028825	-0.233340872	-0.562879445	2.92	6.92	0.446042762	-0.578034682	0.93	6.75	-31.72885642	-0.862222222
5	SA	Schedonorus arundinaceus	Scan	Flower	12	73	0.420829707	-0.835616438	0.015166667	0.028825	-0.18106325	-0.473836369	4.516667	6.92	0.220553122	-0.347302457	0.7333333	6.75	-7.423982486	-0.89135803
6	SP	Schedonorus pratensis	Sgig	Stem	36	37.5	0.011263288	-0.04	0.01523	0.02034	-0.074277253	-0.251229105	4.77	4.26	-0.078023564	0.106918239	6.04	6.19	1.280349175	-0.024232633
6	SP	Schedonorus pratensis	Sgig	Stem	40	37.5	-0.017806967	0.066666667	0.01974	0.02034	-0.007687056	-0.029498525	5.46	4.26	-0.171244677	0.21978022	6.2	6.19	1.26200213	0.001612903
6	SP	Schedonorus pratensis	Sgig	Stem	32	37.5	0.043761068	-0.146666667	0.01028	0.02034	-0.175188721	-0.494591937	5.44	4.26	-0.168712553	0.216911765	6.21	6.19	1.260888402	0.003220612
6	SP	Schedonorus pratensis	Sgig	Stem	36	37.5	0.011263288	-0.04	0.01902	0.02034	-0.017226053	-0.064896755	4.4	4.26	-0.022311508	0.031818182	4.2	6.19	1.604494406	-0.321486268
6	SP	Schedonorus pratensis	Sgig	Leaf	20	37.5	0.173440819	-0.466666667	0.015575	0.02034	-0.068526562	-0.234267453	4.53	4.26	-0.042402599	0.059602649	2.28	6.19	2.793804538	-0.631663974
6	SP	Schedonorus pratensis	Sgig	Leaf	28	37.5	0.080604013	-0.253333333	0.02245	0.02034	0.025339415	0.093986637	6.8	4.26	-0.322682263	0.373529412	3.35	6.19	1.904599353	-0.458804523
6	SP	Schedonorus pratensis	Sgig	Leaf	28	37.5	0.080604013	-0.253333333	0.0221	0.02034	0.021305439	0.079638009	6.47	4.26	-0.288357028	0.341576507	3.91	6.19	1.688684987	-0.368336026
6	SP	Schedonorus pratensis	Sgig	Leaf	36	37.5	0.011263288	-0.04	0.01843	0.02034	-0.025315897	-0.093903638	6.58	4.26	-0.299989537	0.352583587	4.07	6.19	1.640434992	-0.342487884
6	SP	Schedonorus pratensis	Sgig	Root	32	37.5	0.043761068	-0.146666667	0.01968	0.02034	-0.008468574	-0.032448378	4.73	4.26	-0.072212978	0.099365751	2.44	6.19	2.581379097	-0.605815832
6	SP	Schedonorus pratensis	Sgig	Root	34	37.5	0.027033993	-0.093333333	0.01253	0.02034	-0.124375607	-0.383972468	4.78	4.26	-0.079468597	0.108786611	2.74	6.19	2.284405972	-0.557350565
6	SP	Schedonorus pratensis	Sgig	Root	30	37.5	0.061568036	-0.2	0.01465	0.02034	-0.084245207	-0.279744346	3.99	4.26	0.045179965	-0.063380282	1.36	6.19	7.488454206	-0.780290792
6	SP	Schedonorus pratensis	Sgig	Root	40	37.5	-0.017806967	0.0625	0.01635	0.02034	-0.056059613	-0.196165192	4.9	4.26	-0.096576984	0.130612245	0.88	6.19	-18.01239431	-0.857835218
6	SP	Schedonorus pratensis	Sgig	Rhizome	28	37.5	0.080604013	-0.253333333	0.0183	0.02034	-0.027133204	-0.100294985	5.17	4.26	-0.133587006	0.176015474	4.41	6.19	1.551738236	-0.287560582
6	SP	Schedonorus pratensis	Sgig	Rhizome	36	37.5	0.011263288	-0.04	0.01849	0.02034	-0.024481459	-0.090953786	6.15	4.26	-0.2533573	0.307317073	4.92	6.19	1.445159584	-0.205169628
6	SP	Schedonorus pratensis	Sgig	Rhizome	22	37.5	0.147143574	-0.413333333	0.01891	0.02034	-0.018715123	-0.070304818	4.34	4.26	-0.012837635	0.01843318	3.69	6.19	1.763586422	-0.403877221
6	SP	Schedonorus pratensis	Sgig	Rhizome	22	37.5	0.147143574	-0.413333333	0.01832	0.02034	-0.02685278	-0.099311701	4.71	4.26	-0.069289232	0.095541401	4.74	6.19	1.479775155	-0.234248788
6	SP	Schedonorus pratensis	Sgig	Flower	0	37.5				0.02034				4.26				6.19
6	SP	Schedonorus pratensis	Sgig	Flower	0	37.5				0.02034				4.26				6.19
6	SP	Schedonorus pratensis	Sgig	Flower	0	37.5				0.02034				4.26				6.19
6	SP	Schedonorus pratensis	Sgig	Flower	0	37.5				0.02034				4.26				6.19
6	SP	Schedonorus pratensis	Scan	Stem	16	37.5	0.235008854	-0.573333333	0.010285714	0.02034	-0.175046055	-0.494310999	2.62	4.26	0.335406877	-0.384976526	2.77	6.19	2.259990332	-0.552504039
6	SP	Schedonorus pratensis	Scan	Stem	32	37.5	0.043761068	-0.146666667	0.0219	0.02034	0.018971527	0.071232877	6.08	4.26	-0.24545857	0.299342105	5.09	6.19	1.414991988	-0.177705977
6	SP	Schedonorus pratensis	Scan	Stem	32	37.5	0.043761068	-0.146666667	0.0202	0.02034	-0.001773169	-0.006882989	5.87	4.26	-0.221204923	0.27427598	4.85	6.19	1.458274951	-0.216478191
6	SP	Schedonorus pratensis	Scan	Stem	30	37.5	0.061568036	-0.2	0.01596	0.02034	-0.06225763	-0.215339233	5.9	4.26	-0.224722363	0.277966102	3.9	6.19	1.691862426	-0.369951535
6	SP	Schedonorus pratensis	Scan	Leaf	18	37.5	0.202511074	-0.52	0.013538095	0.02034	-0.104509492	-0.334410264	1.09	4.26	0.940537135	-0.744131455	0.19	6.19	-1.386488725	-0.969305331
6	SP	Schedonorus pratensis	Scan	Leaf	18	37.5	0.202511074	-0.52	0.0107	0.02034	-0.164908419	-0.47394297	1.65	4.26	0.654463573	-0.612676056	0.78	6.19	-9.267377026	-0.873990307
6	SP	Schedonorus pratensis	Scan	Leaf	16	37.5	0.235008854	-0.573333333	0.0123	0.02034	-0.129131889	-0.395280236	1.69	4.26	0.637935766	-0.603286385	0.44	6.19	-2.804676782	-0.928917609
6	SP	Schedonorus pratensis	Scan	Leaf	26	37.5	0.101051309	-0.306666667	0.01126	0.02034	-0.15181196	-0.446411013	3.82	4.26	0.075223251	-0.103286385	2.06	6.19	3.18606065	-0.66720517
6	SP	Schedonorus pratensis	Scan	Root	28	37.5	0.080604013	-0.253333333	0.021	0.02034	0.008198122	0.031428571	5.26	4.26	-0.14549531	0.190114068	4.09	6.19	1.634726006	-0.339256866
6	SP	Schedonorus pratensis	Scan	Root	26	37.5	0.101051309	-0.306666667	0.01649	0.02034	-0.053870685	-0.189282203	4.29	4.26	-0.004842146	0.007042254	2.91	6.19	2.15566957	-0.529886914
6	SP	Schedonorus pratensis	Scan	Root	24	37.5	0.123136071	-0.36	0.01736	0.02034	-0.0406711	-0.146509341	4.92	4.26	-0.099387591	0.134146341	3.29	6.19	1.933503348	-0.468497577
6	SP	Schedonorus pratensis	Scan	Root	38	37.5	-0.00365452	0.013157895	0.01647	0.02034	-0.054182249	-0.190265487	4.89	4.26	-0.095167376	0.128834356	4.15	6.19	1.617997054	-0.329563813
6	SP	Schedonorus pratensis	Scan	Rhizome	28	37.5	0.080604013	-0.253333333	0.01859	0.02034	-0.023096728	-0.086037365	4.21	4.26	0.008146529	-0.011737089	3.78	6.19	1.73162632	-0.389337641
6	SP	Schedonorus pratensis	Scan	Rhizome	30	37.5	0.061568036	-0.2	0.01592	0.02034	-0.062901868	-0.217305801	3.76	4.26	0.086147009	-0.117370892	3.83	6.19	1.714681245	-0.381260097
6	SP	Schedonorus pratensis	Scan	Rhizome	32	37.5	0.043761068	-0.146666667	0.01322	0.02034	-0.11061366	-0.350049164	4.47	4.26	-0.033202423	0.046979866	4.49	6.19	1.533163066	-0.274636511
6	SP	Schedonorus pratensis	Scan	Rhizome	30	37.5	0.061568036	-0.2	0.02619	0.02034	0.064897947	0.223367698	5.56	4.26	-0.183767761	0.23381295	6.71	6.19	1.209595693	0.077496274
6	SP	Schedonorus pratensis	Scan	Flower	0	37.5				0.02034				4.26				6.19
6	SP	Schedonorus pratensis	Scan	Flower	0	37.5				0.02034				4.26				6.19
6	SP	Schedonorus pratensis	Scan	Flower	0	37.5				0.02034				4.26				6.19
6	SP	Schedonorus pratensis	Scan	Flower	0	37.5				0.02034				4.26				6.19
7	LC	Lotus corniculatus	Sgig	Stem	32	48.5	0.107128961	-0.340206186	0.01602	0.0216	-0.07792713	-0.258333333	1.26	1.29	0.092406112	-0.023255814	2.06	2.2	3.18606065	-0.063636364
7	LC	Lotus corniculatus	Sgig	Stem	24	48.5	0.181243953	-0.505154639	0.0143	0.0216	-0.107542924	-0.337962963	0.87	1.29	1.546893081	-0.325581395	0.93	2.2	-31.72885642	-0.577272727
7	LC	Lotus corniculatus	Sgig	Stem	32	48.5	0.107128961	-0.340206186	0.0192	0.0216	-0.03071216	-0.111111111	1.17	1.29	0.383433942	-0.093023256	2.83	2.2	2.213435202	0.222614841
7	LC	Lotus corniculatus	Sgig	Stem	20	48.5	0.228215114	-0.587628866	0.016333333	0.0216	-0.072876347	-0.24382716	1.166667	1.29	0.394637046	-0.095606977	1.4	2.2	6.843313779	-0.363636364
7	LC	Lotus corniculatus	Sgig	Leaf	2	48.5	0.821425792	-0.958762887		0.0216				1.29				2.2
7	LC	Lotus corniculatus	Sgig	Leaf	0	48.5				0.0216				1.29				2.2
7	LC	Lotus corniculatus	Sgig	Leaf	2	48.5	0.821425792	-0.958762887		0.0216				1.29				2.2
7	LC	Lotus corniculatus	Sgig	Leaf	0	48.5				0.0216				1.29				2.2
7	LC	Lotus corniculatus	Sgig	Root	26	48.5	0.160622701	-0.463917526	0.0131	0.0216	-0.130397133	-0.393518519	1.07	1.29	0.734299171	-0.170542636	1.17	2.2	14.6657969	-0.468181818
7	LC	Lotus corniculatus	Sgig	Root	24	48.5	0.181243953	-0.505154639	0.018375	0.0216	-0.042164187	-0.149305556	1.05	1.29	0.808397192	-0.186046512	1.35	2.2	7.672608654	-0.386363636
7	LC	Lotus corniculatus	Sgig	Root	32	48.5	0.107128961	-0.340206186	0.0129	0.0216	-0.134408781	-0.402777778	0.96	1.29	1.16031118	-0.255813953	1.18	2.2	13.91168719	-0.463636364
7	LC	Lotus corniculatus	Sgig	Root	18	48.5	0.255358946	-0.628865979	0.013333333	0.0216	-0.125793574	-0.382716049	0.9666667	1.29	1.133133922	-0.250645969	0.7333333	2.2	-7.423982486	-0.666666682
7	LC	Lotus corniculatus	Sgig	Rhizome	26	48.5	0.160622701	-0.463917526	0.0156	0.0216	-0.084854535	-0.277777778	1.23	1.29	0.187039091	-0.046511628	1.77	2.2	4.032692776	-0.195454545
7	LC	Lotus corniculatus	Sgig	Rhizome	42	48.5	0.037071188	-0.134020619	0.0204	0.0216	-0.01490417	-0.055555556	1.39	1.29	-0.29320169	0.071942446	3.91	2.2	1.688684987	0.437340153
7	LC	Lotus corniculatus	Sgig	Rhizome	36	48.5	0.076784738	-0.257731959	0.0175	0.0216	-0.054886319	-0.189814815	1.28	1.29	0.030561077	-0.007751938	2.16	2.2	2.98995002	-0.018181818
7	LC	Lotus corniculatus	Sgig	Rhizome	22	48.5	0.203660531	-0.546391753	0.0205	0.0216	-0.013629096	-0.050925926	1.31	1.29	-0.060417785	0.015267176	2.32	2.2	2.736068055	0.051724138
7	LC	Lotus corniculatus	Sgig	Flower	6	48.5	0.538392369	-0.87628866		0.0216				1.29				2.2
7	LC	Lotus corniculatus	Sgig	Flower	0	48.5				0.0216				1.29				2.2
7	LC	Lotus corniculatus	Sgig	Flower	10	48.5	0.406789322	-0.793814433		0.0216				1.29				2.2
7	LC	Lotus corniculatus	Sgig	Flower	4	48.5	0.642851584	-0.917525773		0.0216				1.29				2.2
7	LC	Lotus corniculatus	Scan	Stem	32	48.5	0.107128961	-0.340206186	0.0184	0.0216	-0.041809663	-0.148148148	1.05	1.29	0.808397192	-0.186046512	2.44	2.2	2.581379097	0.098360656
7	LC	Lotus corniculatus	Scan	Stem	20	48.5	0.228215114	-0.587628866	0.018	0.0216	-0.047540707	-0.166666667	1.6	1.29	-0.845741182	0.19375	3.55	2.2	1.817427245	0.38028169
7	LC	Lotus corniculatus	Scan	Stem	28	48.5	0.141530403	-0.422680412	0.0145	0.0216	-0.103921311	-0.328703704	0.92	1.29	1.32744613	-0.286821705	1.68	2.2	4.438343562	-0.236363636
7	LC	Lotus corniculatus	Scan	Stem	36	48.5	0.076784738	-0.257731959	0.0164	0.0216	-0.071814219	-0.240740741	0.92	1.29	1.32744613	-0.286821705	2.83	2.2	2.213435202	0.222614841
7	LC	Lotus corniculatus	Scan	Leaf	0	48.5				0.0216				1.29				2.2
7	LC	Lotus corniculatus	Scan	Leaf	2	48.5	0.821425792	-0.958762887		0.0216				1.29				2.2
7	LC	Lotus corniculatus	Scan	Leaf	6	48.5	0.538392369	-0.87628866		0.0216				1.29				2.2
7	LC	Lotus corniculatus	Scan	Leaf	4	48.5	0.642851584	-0.917525773		0.0216				1.29				2.2
7	LC	Lotus corniculatus	Scan	Root	22	48.5	0.203660531	-0.546391753	0.010333333	0.0216	-0.192257232	-0.521604938	0.666666667	1.29	2.592293339	-0.483204134	0.4	2.2	-2.512941595	-0.818181818
7	LC	Lotus corniculatus	Scan	Root	32	48.5	0.107128961	-0.340206186	0.013166667	0.0216	-0.129073516	-0.390432099	0.8666667	1.29	1.561968106	-0.328165349	0.75	2.2	-8.00392278	-0.659090909
7	LC	Lotus corniculatus	Scan	Root	42	48.5	0.037071188	-0.134020619	0.0186	0.0216	-0.038990696	-0.138888889	1.01	1.29	0.960924269	-0.217054264	1.77	2.2	4.032692776	-0.195454545
7	LC	Lotus corniculatus	Scan	Root	24	48.5	0.181243953	-0.505154639	0.011	0.0216	-0.175954925	-0.490740741	0.6166667	1.29	2.898454226	-0.521963798	0.3833333	2.2	-2.401401734	-0.825757591
7	LC	Lotus corniculatus	Scan	Rhizome	28	48.5	0.141530403	-0.422680412	0.0158	0.0216	-0.081532809	-0.268518519	0.94	1.29	1.242989572	-0.271317829	1.31	2.2	8.52723588	-0.404545455
7	LC	Lotus corniculatus	Scan	Rhizome	22	48.5	0.203660531	-0.546391753	0.023222222	0.0216	0.018882709	0.069856459	1.333333	1.29	-0.129749121	0.032499758	1.533333	2.2	5.386872161	-0.303030455
7	LC	Lotus corniculatus	Scan	Rhizome	16	48.5	0.285703168	-0.670103093	0.026333333	0.0216	0.051665984	0.179746835	1.45	1.29	-0.459159282	0.110344828	3.7	2.2	1.759938342	0.405405405
7	LC	Lotus corniculatus	Scan	Rhizome	42	48.5	0.037071188	-0.134020619	0.0204	0.0216	-0.01490417	-0.055555556	1.32	1.29	-0.090281644	0.022727273	2.44	2.2	2.581379097	0.098360656
7	LC	Lotus corniculatus	Scan	Flower	16	48.5	0.285703168	-0.670103093		0.0216				1.29				2.2
7	LC	Lotus corniculatus	Scan	Flower	4	48.5	0.642851584	-0.917525773		0.0216				1.29				2.2
7	LC	Lotus corniculatus	Scan	Flower	4	48.5	0.642851584	-0.917525773		0.0216				1.29				2.2
7	LC	Lotus corniculatus	Scan	Flower	6	48.5	0.538392369	-0.87628866		0.0216				1.29				2.2
8	TP	Trifolium pratense	Sgig	Stem	98	95	-0.006827279	0.030612245	0.0407	0.0283	0.101929073	0.304668305	2.34	1.4	-1.526659964	0.401709402	4.28	5.18	1.583672291	-0.173745174
8	TP	Trifolium pratense	Sgig	Stem	92	95	0.007046373	-0.031578947	0.0344	0.0283	0.054754724	0.177325581	1.97	1.4	-1.015124783	0.289340102	4.59	5.18	1.51100156	-0.113899614
8	TP	Trifolium pratense	Sgig	Stem	92	95	0.007046373	-0.031578947	0.0418	0.0283	0.109409871	0.322966507	2.03	1.4	-1.104291873	0.310344828	3.86	5.18	1.70477607	-0.254826255
8	TP	Trifolium pratense	Sgig	Stem	92	95	0.007046373	-0.031578947	0.0407	0.0283	0.101929073	0.304668305	2.36	1.4	-1.551953848	0.406779661	4.87	5.18	1.454484184	-0.05984556
8	TP	Trifolium pratense	Sgig	Leaf	48	95	0.149910921	-0.494736842		0.0283				1.4				5.18
8	TP	Trifolium pratense	Sgig	Leaf	50	95	0.140946693	-0.473684211		0.0283				1.4				5.18
8	TP	Trifolium pratense	Sgig	Leaf	52	95	0.132334094	-0.452631579		0.0283				1.4				5.18
8	TP	Trifolium pratense	Sgig	Leaf	42	95	0.179233495	-0.557894737		0.0283				1.4				5.18
8	TP	Trifolium pratense	Sgig	Root	96	95	-0.002299425	0.010416667	0.0378	0.0283	0.081193814	0.251322751	2.38	1.4	-1.577034279	0.411764706	5.22	5.18	1.393397103	0.007662835
8	TP	Trifolium pratense	Sgig	Root	86	95	0.021856014	-0.094736842	0.0342	0.0283	0.053119074	0.17251462	2.05	1.4	-1.133429493	0.317073171	6.43	5.18	1.237300697	0.194401244
8	TP	Trifolium pratense	Sgig	Root	90	95	0.011872789	-0.052631579	0.0347	0.0283	0.057190456	0.18443804	1.92	1.4	-0.938719202	0.270833333	5.85	5.18	1.30351607	0.114529915
8	TP	Trifolium pratense	Sgig	Root	84	95	0.027023149	-0.115789474	0.0326	0.0283	0.039678741	0.13190184	2.18	1.4	-1.316163986	0.357798165	6.67	5.18	1.213406932	0.223388306
8	TP	Trifolium pratense	Sgig	Rhizome	84	95	0.027023149	-0.115789474	0.0209	0.0283	-0.085027126	-0.261484099	1.03	1.4	0.912150843	-0.264285714	3.97	5.18	1.670033156	-0.233590734
8	TP	Trifolium pratense	Sgig	Rhizome	92	95	0.007046373	-0.031578947	0.0387	0.0283	0.087794431	0.26873385	2.22	1.4	-1.370202082	0.369369369	6.48	5.18	1.232172002	0.200617284
8	TP	Trifolium pratense	Sgig	Rhizome	94	95	0.002323758	-0.010526316	0.0388	0.0283	0.088518337	0.270618557	2.2	1.4	-1.34330585	0.363636364	6.03	5.18	1.281529942	0.140961857
8	TP	Trifolium pratense	Sgig	Rhizome	90	95	0.011872789	-0.052631579	0.0377	0.0283	0.080450732	0.24933687	1.85	1.4	-0.82833997	0.243243243	7.74	5.18	1.125187253	0.330749354
8	TP	Trifolium pratense	Sgig	Flower	86	95	0.021856014	-0.094736842	0.0212	0.0283	-0.081029244	-0.250883392	1.05	1.4	0.854994978	-0.25	0.74	5.18	-7.647114407	-0.857142857
8	TP	Trifolium pratense	Sgig	Flower	88	95	0.016807674	-0.073684211	0.0264	0.0283	-0.019495055	-0.067137809	1.45	1.4	-0.104291873	0.034482759	1.87	5.18	3.678612751	-0.638996139
8	TP	Trifolium pratense	Sgig	Flower	94	95	0.002323758	-0.010526316	0.0224	0.0283	-0.065584245	-0.208480565	1.35	1.4	0.108085126	-0.035714286	1.04	5.18	58.70839431	-0.799227799
8	TP	Trifolium pratense	Sgig	Flower	88	95	0.016807674	-0.073684211	0.0256	0.0283	-0.028126914	-0.09540636	1.34	1.4	0.130181982	-0.042857143	1.86	5.18	3.710396927	-0.640926641
8	TP	Trifolium pratense	Scan	Stem	94	95	0.002323758	-0.010526316	0.0486	0.0283	0.151690851	0.417695473	2.14	1.4	-1.261125128	0.345794393	5.77	5.18	1.313756931	0.102253033
8	TP	Trifolium pratense	Scan	Stem	92	95	0.007046373	-0.031578947	0.0449	0.0283	0.1294782	0.369710468	2.17	1.4	-1.302499533	0.35483871	5.85	5.18	1.30351607	0.114529915
8	TP	Trifolium pratense	Scan	Stem	90	95	0.011872789	-0.052631579	0.04	0.0283	0.09706255	0.2925	1.63	1.4	-0.452066357	0.141104294	5.89	5.18	1.298506869	0.120543294
8	TP	Trifolium pratense	Scan	Stem	90	95	0.011872789	-0.052631579	0.0427	0.0283	0.115385528	0.337236534	1.84	1.4	-0.812231457	0.239130435	4.47	5.18	1.537734017	-0.137065637
8	TP	Trifolium pratense	Scan	Leaf	80	95	0.037737133	-0.157894737	0.0198	0.0283	-0.1001937	-0.300353357	0.74	1.4	1.894888374	-0.471428571	0.47	5.18	-3.049690355	-0.909266409
8	TP	Trifolium pratense	Scan	Leaf	80	95	0.037737133	-0.157894737	0.0211	0.0283	-0.08235555	-0.254416961	1.16	1.4	0.558893754	-0.171428571	0.47	5.18	-3.049690355	-0.909266409
8	TP	Trifolium pratense	Scan	Leaf	74	95	0.05485695	-0.221052632		0.0283		-1	0.35	1.4	4.120085434	-0.75	0.26	5.18	-1.709323834	-0.94980695
8	TP	Trifolium pratense	Scan	Leaf	82	95	0.032314805	-0.136842105	0.022	0.0283	-0.070638675	-0.222614841	1.4	1.4	0	0	0.37	5.18	-2.315896231	-0.928571429
8	TP	Trifolium pratense	Scan	Root	96	95	-0.002299425	0.010416667	0.0389	0.0283	0.089240379	0.272493573	1.67	1.4	-0.524118696	0.161676647	3.14	5.18	2.01235729	-0.393822394
8	TP	Trifolium pratense	Scan	Root	98	95	-0.006827279	0.030612245	0.0295	0.0283	0.011649285	0.040677966	1.37	1.4	0.064378259	1.43	2.6	5.18	2.409793315	-0.498069498
8	TP	Trifolium pratense	Scan	Root	98	95	-0.006827279	0.030612245	0.0318	0.0283	0.032709108	0.110062893	1.93	1.4	-0.954158267	0.274611399	3.23	5.18	1.963855158	-0.376447876
8	TP	Trifolium pratense	Scan	Root	96	95	-0.002299425	0.010416667	0.0386	0.0283	0.087068653	0.266839378	2.06	1.4	-1.147891874	0.32038835	3.46	5.18	1.855025668	-0.332046332
8	TP	Trifolium pratense	Scan	Rhizome	90	95	0.011872789	-0.052631579	0.0462	0.0283	0.137484611	0.387445887	2.48	1.4	-1.699356622	0.435483871	6.95	5.18	1.18766989	0.254676259
8	TP	Trifolium pratense	Scan	Rhizome	86	95	0.021856014	-0.094736842	0.051	0.0283	0.165212182	0.445098039	2.34	1.4	-1.526659964	0.401709402	6.39	5.18	1.241463606	0.189358372
8	TP	Trifolium pratense	Scan	Rhizome	98	95	-0.006827279	0.030612245	0.0462	0.0283	0.137484611	0.387445887	2.52	1.4	-1.746909851	0.444444444	5.75	5.18	1.316364786	0.099130435
8	TP	Trifolium pratense	Scan	Rhizome	96	95	-0.002299425	0.010416667	0.043	0.0283	0.117349456	0.341860465	2.45	1.4	-1.663185627	0.428571429	4.36	5.18	1.563754695	-0.158301158
8	TP	Trifolium pratense	Scan	Flower	88	95	0.016807674	-0.073684211	0.0239	0.0283	-0.047402074	-0.155477032	0.88	1.4	1.379922495	-0.371428571	0.36	5.18	-2.253787776	-0.930501931
8	TP	Trifolium pratense	Scan	Flower	98	95	-0.006827279	0.030612245	0.0236	0.0283	-0.050945447	-0.166077739	1.08	1.4	0.771270754	-0.228571429	0.57	5.18	-4.096259739	-0.88996139
8	TP	Trifolium pratense	Scan	Flower	86	95	0.021856014	-0.094736842	0.0276	0.0283	-0.007025745	-0.024734982	1.11	1.4	0.689840635	-0.207142857	0.54	5.18	-3.736833638	-0.895752896
8	TP	Trifolium pratense	Scan	Flower	80	95	0.037737133	-0.157894737		0.0283			0.5	1.4	3.060042717	-0.642857143	0.5	5.18	-3.321928095	-0.903474903
9	TR	Trifolium repens	Sgig	Stem	38	98.5	0.207507332	-0.614213198	0.01	0.011825	-0.037775629	-0.154334038	0.51	0.35	0.358610818	0.31372549	0.65	6.2	-5.345117011	-0.89516129
9	TR	Trifolium repens	Sgig	Stem	52	98.5	0.139173194	-0.472081218	0.0095	0.011825	-0.049334579	-0.196617336	0.65	0.35	0.589661043	0.461538462	0.98	6.2	-113.9740856	-0.841935484
9	TR	Trifolium repens	Sgig	Stem	40	98.5	0.19633246	-0.593908629	0.0111	0.011825	-0.014258088	-0.061310782	0.5	0.35	0.339747978	0.3	0.56	6.2	-3.971217048	-0.909677419
9	TR	Trifolium repens	Sgig	Stem	38	98.5	0.207507332	-0.614213198	0.0109	0.011825	-0.018355476	-0.078224101	0.78	0.35	0.763330041	0.551282051	0.7	6.2	-6.455696236	-0.887096774
9	TR	Trifolium repens	Sgig	Leaf	0	98.5				0.011825				0.35				6.2
9	TR	Trifolium repens	Sgig	Leaf	2	98.5	0.848989403	-0.979695431	0.01	0.011825	-0.037775629	-0.154334038	0.5	0.35	0.339747978	0.3	0.3	6.2	-1.912489289	-0.951612903
9	TR	Trifolium repens	Sgig	Leaf	0	98.5				0.011825				0.35				6.2
9	TR	Trifolium repens	Sgig	Leaf	2	98.5	0.848989403	-0.979695431	0.004	0.011825	-0.244261851	-0.661733615	0.8	0.35	0.787446324	0.5625	0.1	6.2	-1	-0.983870968
9	TR	Trifolium repens	Sgig	Root	52	98.5	0.139173194	-0.472081218	0.0119	0.011825	0.001424768	0.006302521	0.51	0.35	0.358610818	0.31372549	1.23	6.2	11.12283811	-0.801612903
9	TR	Trifolium repens	Sgig	Root	58	98.5	0.115382791	-0.411167513	0.0096	0.011825	-0.04697487	-0.188160677	0.46	0.35	0.260323467	0.239130435	1.1	6.2	24.15885793	-0.822580645
9	TR	Trifolium repens	Sgig	Root	50	98.5	0.147717906	-0.492385787	0.0116	0.011825	-0.004329164	-0.019027484	0.39	0.35	0.103078019	0.102564103	0.48	6.2	-3.137168659	-0.922580645
9	TR	Trifolium repens	Sgig	Root	74	98.5	0.062306739	-0.248730964	0.0125	0.011825	0.012509796	0.054	0.79	0.35	0.775464502	0.556962025	2.15	6.2	3.008075541	-0.653225806
9	TR	Trifolium repens	Sgig	Rhizome	46	98.5	0.16588361	-0.532994924	0.0108	0.011825	-0.02043245	-0.086680761	0.66	0.35	0.604203956	0.46969697	1.26	6.2	9.963082285	-0.796774194
9	TR	Trifolium repens	Sgig	Rhizome	26	98.5	0.290183791	-0.736040609	0.0097	0.011825	-0.044639615	-0.179704017	0.6	0.35	0.513416976	0.416666667	1.13	6.2	18.84004003	-0.817741935
9	TR	Trifolium repens	Sgig	Rhizome	42	98.5	0.185702926	-0.573604061	0.0093	0.011825	-0.054129443	-0.213530655	0.6	0.35	0.513416976	0.416666667	1.34	6.2	7.867523594	-0.783870968
9	TR	Trifolium repens	Sgig	Rhizome	36	98.5	0.219286538	-0.634517766	0.0091	0.011825	-0.059028552	-0.230443975	0.79	0.35	0.775464502	0.556962025	0.98	6.2	-113.9740856	-0.841935484
9	TR	Trifolium repens	Sgig	Flower	22	98.5	0.326578568	-0.776649746	0.0061	0.011825	-0.149165362	-0.484143763	0.42	0.35	0.173668998	0.166666667	0.21	6.2	-1.475403463	-0.966129032
9	TR	Trifolium repens	Sgig	Flower	10	98.5	0.498353655	-0.898477157	0.0065	0.011825	-0.134852609	-0.450317125	0.475	0.35	0.290888944	0.263157895	0.05	6.2	-0.768621787	-0.991935484
9	TR	Trifolium repens	Sgig	Flower	22	98.5	0.326578568	-0.776649746	0.006	0.011825	-0.152890242	-0.492600423	0.25	0.35	-0.320504044	-0.285714286	0.175	6.2	-1.321070363	-0.971774194
9	TR	Trifolium repens	Sgig	Flower	36	98.5	0.219286538	-0.634517766	0.008777778	0.011825	-0.06715268	-0.257693211	0.8	0.35	0.787446324	0.5625	0.33	6.2	-2.076903327	-0.946774194
9	TR	Trifolium repens	Scan	Stem	84	98.5	0.034692328	-0.147208122	0.013	0.011825	0.021348188	0.090384615	0.37	0.35	0.052932635	0.054054054	2.02	6.2	3.27491572	-0.674193548
9	TR	Trifolium repens	Scan	Stem	84	98.5	0.034692328	-0.147208122	0.0159	0.011825	0.066726884	0.256289308	0.95	0.35	0.951140966	0.631578947	2.94	6.2	2.135167503	-0.525806452
9	TR	Trifolium repens	Scan	Stem	76	98.5	0.056496735	-0.228426396	0.0195	0.011825	0.112719796	0.393589744	0.37	0.35	0.052932635	0.054054054	2.68	6.2	2.33571299	-0.567741935
9	TR	Trifolium repens	Scan	Stem	84	98.5	0.034692328	-0.147208122	0.0177	0.011825	0.090894677	0.331920904	0.97	0.35	0.970986316	0.639175258	2.24	6.2	2.855119651	-0.638709677
9	TR	Trifolium repens	Scan	Leaf	10	98.5	0.498353655	-0.898477157	0.00425	0.011825	-0.230600085	-0.640591966	0.375	0.35	0.06571863	0.066666667	0.3	6.2	-1.912489289	-0.951612903
9	TR	Trifolium repens	Scan	Leaf	12	98.5	0.458632672	-0.878172589		0.011825				0.35				6.2
9	TR	Trifolium repens	Scan	Leaf	4	98.5	0.697978806	-0.959390863	0.007	0.011825	-0.118152369	-0.408033827	0.3	0.35	-0.146835046	-0.142857143	0.2	6.2	-1.430676558	-0.967741935
9	TR	Trifolium repens	Scan	Leaf	6	98.5	0.609643269	-0.939086294	0.005333333	0.011825	-0.179432663	-0.548978154	0.6333333	0.35	0.564918242	0.447368392	0.1666667	6.2	-1.285097352	-0.973118274
9	TR	Trifolium repens	Scan	Root	52	98.5	0.139173194	-0.472081218	0.0089	0.011825	-0.064036538	-0.247357294	0.45	0.35	0.239387628	0.222222222	1.54	6.2	5.332744006	-0.751612903
9	TR	Trifolium repens	Scan	Root	72	98.5	0.068275941	-0.269035533	0.0109	0.011825	-0.018355476	-0.078224101	0.75	0.35	0.725970652	0.533333333	1.92	6.2	3.529811729	-0.690322581
9	TR	Trifolium repens	Scan	Root	72	98.5	0.068275941	-0.269035533	0.009	0.011825	-0.061518634	-0.238900634	0.43	0.35	0.196082793	0.186046512	1.56	6.2	5.178004296	-0.748387097
9	TR	Trifolium repens	Scan	Root	32	98.5	0.244947014	-0.675126904	0.0101	0.011825	-0.035533321	-0.145877378	0.78	0.35	0.763330041	0.551282051	1.7	6.2	4.339356392	-0.725806452
9	TR	Trifolium repens	Scan	Rhizome	62	98.5	0.100853259	-0.370558376	0.0119	0.011825	0.001424768	0.006302521	0.44	0.35	0.217981282	0.204545455	1.34	6.2	7.867523594	-0.783870968
9	TR	Trifolium repens	Scan	Rhizome	86	98.5	0.029565922	-0.126903553	0.0132	0.011825	0.024788714	0.104166667	1.29	0.35	1.242557489	0.728682171	1.85	6.2	3.742910996	-0.701612903
9	TR	Trifolium repens	Scan	Rhizome	68	98.5	0.080728601	-0.30964467	0.0161	0.011825	0.069543798	0.26552795	0.46	0.35	0.260323467	0.239130435	1.8	6.2	3.917382327	-0.709677419
9	TR	Trifolium repens	Scan	Rhizome	56	98.5	0.123027865	-0.431472081	0.0145	0.011825	0.045956261	0.184482759	1.21	0.35	1.181573959	0.710743802	2.03	6.2	3.252074423	-0.672580645
9	TR	Trifolium repens	Scan	Flower	40	98.5	0.19633246	-0.593908629	0.0063	0.011825	-0.141895373	-0.467230444	0.52	0.35	0.377107367	0.326923077	0.27	6.2	-1.758593521	-0.956451613
9	TR	Trifolium repens	Scan	Flower	2	98.5	0.848989403	-0.979695431	0.007	0.011825	-0.118152369	-0.408033827	0.5	0.35	0.339747978	0.3	0	6.2		-1
9	TR	Trifolium repens	Scan	Flower	4	98.5	0.697978806	-0.959390863	0.006	0.011825	-0.152890242	-0.492600423	0.45	0.35	0.239387628	0.222222222	0.1	6.2	-1	-0.983870968
9	TR	Trifolium repens	Scan	Flower	18	98.5	0.370297135	-0.817258883	0.006444444	0.011825	-0.136786956	-0.455015269	0.7111111	0.35	0.675252984	0.507812492	0.1222222	6.2	-1.095470347	-0.980286742
10	DC	Daucus carota	Sgig	Stem	44	45.5	0.008780832	-0.032967033	0.0082	0.0107775	-0.060333046	-0.239155648	3.05	2.43	-0.25594388	0.203278689	4.45	4.52	1.542352988	-0.015486726
10	DC	Daucus carota	Sgig	Stem	40	45.5	0.033746092	-0.120879121	0.0086	0.0107775	-0.049819811	-0.20204129	2.7	2.43	-0.118663761	0.1	5.03	4.52	1.425378611	0.10139165
10	DC	Daucus carota	Sgig	Stem	38	45.5	0.047181702	-0.164835165	0.0099	0.0107775	-0.018746213	-0.081419624	2.81	2.43	-0.163638537	0.135231317	6.21	4.52	1.260888402	0.272141707
10	DC	Daucus carota	Sgig	Stem	50	45.5	-0.024703454	0.09	0.0099	0.0107775	-0.018746213	-0.081419624	3.07	2.43	-0.263305109	0.208469055	5.54	4.52	1.344972248	0.184115523
10	DC	Daucus carota	Sgig	Leaf	18	45.5	0.242904779	-0.604395604	0.0045	0.0107775	-0.19278729	-0.582463466	1.5	2.43	0.543339227	-0.382716049	1.3	4.52	8.776290848	-0.712389381
10	DC	Daucus carota	Sgig	Leaf	40	45.5	0.033746092	-0.120879121	0.0046	0.0107775	-0.18793575	-0.573184876	1.74	2.43	0.376179111	-0.283950617	0.99	4.52	-229.1052883	-0.780973451
10	DC	Daucus carota	Sgig	Leaf	28	45.5	0.127172446	-0.384615385	0.003714286	0.0107775	-0.235144581	-0.65536667	1.7	2.43	0.402372479	-0.300411523	1.113	4.52	21.50761298	-0.753761062
10	DC	Daucus carota	Sgig	Leaf	44	45.5	0.008780832	-0.032967033	0.0047	0.0107775	-0.183188552	-0.563906286	2	2.43	0.219333252	-0.176954733	2.01	4.52	3.298195922	-0.555309735
10	DC	Daucus carota	Sgig	Root	40	45.5	0.033746092	-0.120879121	0.0103	0.0107775	-0.010003043	-0.044305266	2.94	2.43	-0.214573938	0.173469388	5.8	4.52	1.309881231	0.220689655
10	DC	Daucus carota	Sgig	Root	48	45.5	-0.014010664	0.052083333	0.0107	0.0107775	-0.001593028	-0.007190907	3.07	2.43	-0.263305109	0.208469055	6.25	4.52	1.256470797	0.2768
10	DC	Daucus carota	Sgig	Root	38	45.5	0.047181702	-0.164835165	0.0111	0.0107775	0.006508292	0.029923452	2.76	2.43	-0.143417813	0.119565217	7.54	4.52	1.139768246	0.400530504
10	DC	Daucus carota	Sgig	Root	36	45.5	0.061343906	-0.208791209	0.0095	0.0107775	-0.027850027	-0.118533983	2.84	2.43	-0.175598975	0.144366197	5.18	4.52	1.399913676	0.127413127
10	DC	Daucus carota	Sgig	Rhizome	40	45.5	0.033746092	-0.120879121	0.0089	0.0107775	-0.042250972	-0.174205521	3.18	2.43	-0.302953698	0.235849057	3.82	4.52	1.718026015	-0.154867257
10	DC	Daucus carota	Sgig	Rhizome	32	45.5	0.092195638	-0.296703297	0.007	0.0107775	-0.09525881	-0.350498724	2.57	2.43	-0.063087277	0.054474708	3.14	4.52	2.01235729	-0.305309735
10	DC	Daucus carota	Sgig	Rhizome	42	45.5	0.020966144	-0.076923077	0.009	0.0107775	-0.03978462	-0.164926931	2.94	2.43	-0.214573938	0.173469388	4	4.52	1.660964047	-0.115044248
10	DC	Daucus carota	Sgig	Rhizome	38	45.5	0.047181702	-0.164835165	0.0099	0.0107775	-0.018746213	-0.081419624	3.12	2.43	-0.2815004	0.221153846	4.17	4.52	1.612549362	-0.077433628
10	DC	Daucus carota	Sgig	Flower	38	45.5	0.047181702	-0.164835165	0.005	0.0107775	-0.169530411	-0.536070517	2.42	2.43	0.004644394	-0.004115226	1.28	4.52	9.327490748	-0.716814159
10	DC	Daucus carota	Sgig	Flower	40	45.5	0.033746092	-0.120879121	0.005	0.0107775	-0.169530411	-0.536070517	2.13	2.43	0.148407	-0.12345679	1.17	4.52	14.6657969	-0.741150442
10	DC	Daucus carota	Sgig	Flower	26	45.5	0.146584064	-0.428571429	0.005	0.0107775	-0.169530411	-0.536070517	0.91	2.43	1.106218727	-0.625514403	0.61	4.52	-4.658309179	-0.865044248
10	DC	Daucus carota	Sgig	Flower	38	45.5	0.047181702	-0.164835165	0.0055	0.0107775	-0.148492005	-0.489677569	2.1	2.43	0.164382644	-0.135802469	2.08	4.52	3.144027903	-0.539823009
10	DC	Daucus carota	Scan	Stem	36	45.5	0.061343906	-0.208791209	0.0105	0.0107775	-0.005757985	-0.025748086	2.68	2.43	-0.110290012	0.093283582	4.01	4.52	1.657977833	-0.112831858
10	DC	Daucus carota	Scan	Stem	36	45.5	0.061343906	-0.208791209	0.0086	0.0107775	-0.049819811	-0.20204129	3.15	2.43	-0.292278129	0.228571429	5.59	4.52	1.337950497	0.191413238
10	DC	Daucus carota	Scan	Stem	52	45.5	-0.034976808	0.125	0.0121	0.0107775	0.025549072	0.109297521	3.28	2.43	-0.337825339	0.259146341	5.78	4.52	1.312460248	0.21799308
10	DC	Daucus carota	Scan	Stem	34	45.5	0.076315808	-0.252747253	0.0133	0.0107775	0.046421574	0.189661654	2.86	2.43	-0.183502615	0.15034965	5.46	4.52	1.356497531	0.172161172
10	DC	Daucus carota	Scan	Leaf	40	45.5	0.033746092	-0.120879121	0.0053	0.0107775	-0.156668354	-0.508234748	1.19	2.43	0.804082644	-0.510288066	0.85	4.52	-14.16810399	-0.811946903
10	DC	Daucus carota	Scan	Leaf	30	45.5	0.109100663	-0.340659341	0.004	0.0107775	-0.21878627	-0.628856414	0.97	2.43	1.03430511	-0.600823045	0.81	4.52	-10.92717266	-0.82079646
10	DC	Daucus carota	Scan	Leaf	28	45.5	0.127172446	-0.384615385	0.0049	0.0107775	-0.17398988	-0.545349107	0.85	2.43	1.183039227	-0.650205761	0.85	4.52	-14.16810399	-0.811946903
10	DC	Daucus carota	Scan	Leaf	42	45.5	0.020966144	-0.076923077	0.0042	0.0107775	-0.208016514	-0.610299235	1.31	2.43	0.695878144	-0.46090535	0.65	4.52	-5.345117011	-0.85619469
10	DC	Daucus carota	Scan	Root	36	45.5	0.061343906	-0.208791209	0.0107	0.0107775	-0.001593028	-0.007190907	3.08	2.43	-0.266967759	0.211038961	5.4	4.52	1.365385746	0.162962963
10	DC	Daucus carota	Scan	Root	36	45.5	0.061343906	-0.208791209	0.0095	0.0107775	-0.027850027	-0.118533983	2.86	2.43	-0.183502615	0.15034965	5.05	4.52	1.421885766	0.104950495
10	DC	Daucus carota	Scan	Root	38	45.5	0.047181702	-0.164835165	0.0056	0.0107775	-0.144514669	-0.480398979	2.01	2.43	0.213715963	-0.172839506	3.67	4.52	1.770958206	-0.188053097
10	DC	Daucus carota	Scan	Root	22	45.5	0.190341705	-0.516483516	0.008	0.0107775	-0.065783599	-0.257712828	2.68	2.43	-0.110290012	0.093283582	4.39	4.52	1.556506186	-0.028761062
10	DC	Daucus carota	Scan	Rhizome	40	45.5	0.033746092	-0.120879121	0.0076	0.0107775	-0.077105885	-0.294827186	2.86	2.43	-0.183502615	0.15034965	5.57	4.52	1.340742823	0.188509874
10	DC	Daucus carota	Scan	Rhizome	40	45.5	0.033746092	-0.120879121	0.0094	0.0107775	-0.030185882	-0.127812572	3.12	2.43	-0.2815004	0.221153846	5.84	4.52	1.304779798	0.226027397
10	DC	Daucus carota	Scan	Rhizome	38	45.5	0.047181702	-0.164835165	0.0086	0.0107775	-0.049819811	-0.20204129	2.61	2.43	-0.080481662	0.068965517	4.92	4.52	1.445159584	0.081300813
10	DC	Daucus carota	Scan	Rhizome	32	45.5	0.092195638	-0.296703297	0.0073	0.0107775	-0.085995793	-0.322662955	2.47	2.43	-0.018388393	0.016194332	4.56	4.52	1.517531642	0.00877193
10	DC	Daucus carota	Scan	Flower	42	45.5	0.020966144	-0.076923077	0.0055	0.0107775	-0.148492005	-0.489677569	2.09	2.43	0.169758616	-0.139917695	1.19	4.52	13.23679975	-0.736725664
10	DC	Daucus carota	Scan	Flower	28	45.5	0.127172446	-0.384615385	0.0057	0.0107775	-0.140607731	-0.47112039	2.27	2.43	0.07671145	-0.065843621	1.36	4.52	7.488454206	-0.699115044
10	DC	Daucus carota	Scan	Flower	38	45.5	0.047181702	-0.164835165	0.0046	0.0107775	-0.18793575	-0.573184876	0.35	2.43	2.182376914	-0.855967078	0.25	4.52	-1.660964047	-0.944690265
10	DC	Daucus carota	Scan	Flower	44	45.5	0.008780832	-0.032967033	0.0048	0.0107775	-0.178541303	-0.554627697	1.67	2.43	0.422425188	-0.312757202	0.82	4.52	-11.60279265	-0.818584071
11	LV	Leucanthemum vulgare	Sgig	Stem	62	65.5	0.013131301	-0.053435115	0.008	0.008175	-0.004501901	-0.021406728	0.36	0.36	0	0	3.59	6.24	1.801495228	-0.424679487
11	LV	Leucanthemum vulgare	Sgig	Stem	64	65.5	0.005539642	-0.022900763	0.0103	0.008175	0.048071317	0.20631068	0.34	0.36	-0.05594709	-0.058823529	4.36	6.24	1.563754695	-0.301282051
11	LV	Leucanthemum vulgare	Sgig	Stem	60	65.5	0.02097191	-0.083969466	0.0091	0.008175	0.02230101	0.101648352	0.3	0.36	-0.178457724	-0.166666667	3.27	6.24	1.943454217	-0.475961538
11	LV	Leucanthemum vulgare	Sgig	Stem	46	65.5	0.0845061	-0.297709924	0.0092	0.008175	0.024574738	0.111413043	0.6	0.36	0.5	0.4	3.97	6.24	1.670033156	-0.363782051
11	LV	Leucanthemum vulgare	Sgig	Leaf	46	65.5	0.0845061	-0.297709924	0.0022	0.008175	-0.273083467	-0.73088685	0.6	0.36	0.5	0.4	0.08	6.24	-0.911651811	-0.987179487
11	LV	Leucanthemum vulgare	Sgig	Leaf	28	65.5	0.203212684	-0.572519084	0.0021	0.008175	-0.28276168	-0.743119266	0.44	0.36	0.196418001	0.181818182	0.05	6.24	-0.768621787	-0.991987179
11	LV	Leucanthemum vulgare	Sgig	Leaf	34	65.5	0.156786647	-0.480916031	0.003	0.008175	-0.208557583	-0.633027523	0.52	0.36	0.359931807	0.307692308	0.12	6.24	-1.085990045	-0.980769231
11	LV	Leucanthemum vulgare	Sgig	Leaf	22	65.5	0.260878672	-0.664122137	0.0021	0.008175	-0.28276168	-0.743119266	0.57	0.36	0.449793734	0.368421053	0.11	6.24	-1.043180022	-0.982371795
11	LV	Leucanthemum vulgare	Sgig	Root	62	65.5	0.013131301	-0.053435115	0.0059	0.008175	-0.067849063	-0.278287462	0.72	0.36	0.678457724	0.5	2.08	6.24	3.144027903	-0.666666667
11	LV	Leucanthemum vulgare	Sgig	Root	52	65.5	0.055189779	-0.20610687	0.0051	0.008175	-0.098163537	-0.376146789	0.61	0.36	0.516179006	0.409836066	1.72	6.24	4.245771639	-0.724358974
11	LV	Leucanthemum vulgare	Sgig	Root	54	65.5	0.046165419	-0.175572519	0.0058	0.008175	-0.071405458	-0.290519878	0.52	0.36	0.359931807	0.307692308	2.76	6.24	2.268041283	-0.557692308
11	LV	Leucanthemum vulgare	Sgig	Root	42	65.5	0.106259014	-0.358778626	0.0057	0.008175	-0.075023707	-0.302752294	0.78	0.36	0.756804135	0.538461538	1.02	6.24	116.2767475	-0.836538462
11	LV	Leucanthemum vulgare	Sgig	Rhizome	46	65.5	0.0845061	-0.297709924	0.0049	0.008175	-0.106486409	-0.400611621	0.86	0.36	0.85237341	0.581395349	0.61	6.24	-4.658309179	-0.90224359
11	LV	Leucanthemum vulgare	Sgig	Rhizome	62	65.5	0.013131301	-0.053435115	0.0071	0.008175	-0.029331283	-0.131498471	0.65	0.36	0.57834641	0.446153846	1.58	6.24	5.033799777	-0.746794872
11	LV	Leucanthemum vulgare	Sgig	Rhizome	56	65.5	0.037469291	-0.145038168	0.007	0.008175	-0.032282312	-0.143730887	0.58	0.36	0.466816904	0.379310345	1.18	6.24	13.91168719	-0.810897436
11	LV	Leucanthemum vulgare	Sgig	Rhizome	46	65.5	0.0845061	-0.297709924	0.0065	0.008175	-0.047700034	-0.204892966	0.92	0.36	0.918385448	0.608695652	0.9	6.24	-21.85434533	-0.855769231
11	LV	Leucanthemum vulgare	Sgig	Flower	46	65.5	0.0845061	-0.297709924	0.0031	0.008175	-0.201735856	-0.620795107	0.66	0.36	0.593290328	0.454545455	0.09	6.24	-0.956244645	-0.985576923
11	LV	Leucanthemum vulgare	Sgig	Flower	54	65.5	0.046165419	-0.175572519	0.0033	0.008175	-0.188728868	-0.596330275	0.6	0.36	0.5	0.4	0.15	6.24	-1.213726655	-0.975961538
11	LV	Leucanthemum vulgare	Sgig	Flower	42	65.5	0.106259014	-0.358778626	0.003	0.008175	-0.208557583	-0.633027523	0.6	0.36	0.5	0.4	0.07	6.24	-0.865874364	-0.988782051
11	LV	Leucanthemum vulgare	Sgig	Flower	62	65.5	0.013131301	-0.053435115	0.0034	0.008175	-0.182518137	-0.584097859	0.64	0.36	0.563170795	0.4375	0.14	6.24	-1.17113577	-0.977564103
11	LV	Leucanthemum vulgare	Scan	Stem	52	65.5	0.055189779	-0.20610687	0.0044	0.008175	-0.128878327	-0.4617737	0.67	0.36	0.608009516	0.462686567	1.11	6.24	22.06386312	-0.822115385
11	LV	Leucanthemum vulgare	Scan	Stem	46	65.5	0.0845061	-0.297709924	0.0074	0.008175	-0.020721336	-0.094801223	0.55	0.36	0.414832603	0.345454545	1.66	6.24	4.543222418	-0.733974359
11	LV	Leucanthemum vulgare	Scan	Stem	70	65.5	-0.015888164	0.064285714	0.0075	0.008175	-0.017928756	-0.082568807	0.61	0.36	0.516179006	0.409836066	1.92	6.24	3.529811729	-0.692307692
11	LV	Leucanthemum vulgare	Scan	Stem	54	65.5	0.046165419	-0.175572519	0.0072	0.008175	-0.026421529	-0.119266055	0.69	0.36	0.636800051	0.47826087	2.04	6.24	3.229659462	-0.673076923
11	LV	Leucanthemum vulgare	Scan	Leaf	36	65.5	0.143119088	-0.450381679	0.002	0.008175	-0.292912182	-0.755351682	0.62	0.36	0.532094928	0.419354839	0.03	6.24	-0.656651098	-0.995192308
11	LV	Leucanthemum vulgare	Scan	Leaf	30	65.5	0.186715303	-0.541984733	0.0029	0.008175	-0.215610599	-0.645259939	0.57	0.36	0.449793734	0.368421053	0.03	6.24	-0.656651098	-0.995192308
11	LV	Leucanthemum vulgare	Scan	Leaf	30	65.5	0.186715303	-0.541984733	0.0039	0.008175	-0.153974261	-0.52293578	0.59	0.36	0.483549065	0.389830508	0.08	6.24	-0.911651811	-0.987179487
11	LV	Leucanthemum vulgare	Scan	Leaf	54	65.5	0.046165419	-0.175572519	0.0033	0.008175	-0.188728868	-0.596330275	0.59	0.36	0.483549065	0.389830508	0.12	6.24	-1.085990045	-0.980769231
11	LV	Leucanthemum vulgare	Scan	Root	62	65.5	0.013131301	-0.053435115	0.0058	0.008175	-0.071405458	-0.290519878	0.7	0.36	0.650883856	0.485714286	1.64	6.24	4.65454333	-0.737179487
11	LV	Leucanthemum vulgare	Scan	Root	56	65.5	0.037469291	-0.145038168	0.0066	0.008175	-0.044523727	-0.19266055	0.55	0.36	0.414832603	0.345454545	2.23	6.24	2.871048056	-0.642628205
11	LV	Leucanthemum vulgare	Scan	Root	54	65.5	0.046165419	-0.175572519	0.0068	0.008175	-0.038312996	-0.168195719	0.67	0.36	0.608009516	0.462686567	1.7	6.24	4.339356392	-0.727564103
11	LV	Leucanthemum vulgare	Scan	Root	62	65.5	0.013131301	-0.053435115	0.0049	0.008175	-0.106486409	-0.400611621	0.63	0.36	0.547756183	0.428571429	1.75	6.24	4.11458208	-0.719551282
11	LV	Leucanthemum vulgare	Scan	Rhizome	60	65.5	0.02097191	-0.083969466	0.007	0.008175	-0.032282312	-0.143730887	0.69	0.36	0.636800051	0.47826087	2.04	6.24	3.229659462	-0.673076923
11	LV	Leucanthemum vulgare	Scan	Rhizome	48	65.5	0.074329365	-0.267175573	0.0065	0.008175	-0.047700034	-0.204892966	0.52	0.36	0.359931807	0.307692308	2.09	6.24	3.123572077	-0.665064103
11	LV	Leucanthemum vulgare	Scan	Rhizome	62	65.5	0.013131301	-0.053435115	0.0096	0.008175	0.033429012	0.174311927	0.67	0.36	0.608009516	0.462686567	3.17	6.24	1.995771908	-0.491987179
11	LV	Leucanthemum vulgare	Scan	Rhizome	54	65.5	0.046165419	-0.175572519	0.0075	0.008175	-0.017928756	-0.082568807	0.41	0.36	0.12729699	0.12195122	1.62	6.24	4.772927621	-0.740384615
11	LV	Leucanthemum vulgare	Scan	Flower	20	65.5	0.283668973	-0.694656489	0.0024	0.008175	-0.254981269	-0.706422018	0.34	0.36	-0.05594709	-0.055555556	0.07	6.24	-0.865874364	-0.988782051
11	LV	Leucanthemum vulgare	Scan	Flower	22	65.5	0.260878672	-0.664122137	0.0029	0.008175	-0.215610599	-0.645259939	0.44	0.36	0.196418001	0.181818182	0.15	6.24	-1.213726655	-0.975961538
11	LV	Leucanthemum vulgare	Scan	Flower	36	65.5	0.143119088	-0.450381679	0.0038	0.008175	-0.159378306	-0.535168196	0.56	0.36	0.432469253	0.357142857	0.15	6.24	-1.213726655	-0.975961538
11	LV	Leucanthemum vulgare	Scan	Flower	28	65.5	0.203212684	-0.572519084	0.0029	0.008175	-0.215610599	-0.645259939	0.54	0.36	0.396872327	0.333333333	0.12	6.24	-1.085990045	-0.980769231
12	CP	Campanula patula	Sgig	Stem	36	92.5	0.208448468	-0.610810811	0.00021	0.00043	-0.092453956	-0.511627907	0.17	0.18	-0.033332439	-0.055555556	0.09	1.44	-0.956244645	-0.9375
12	CP	Campanula patula	Sgig	Stem	36	92.5	0.208448468	-0.610810811	0.00022	0.00043	-0.08645271	-0.488372093	0.17	0.18	-0.033332439	-0.055555556	0.06	1.44	-0.818431905	-0.958333333
12	CP	Campanula patula	Sgig	Stem	50	92.5	0.135886302	-0.459459459	0.00031	0.00043	-0.042211623	-0.279069767	0.15	0.18	-0.106322442	-0.166666667	0.23	1.44	-1.566729769	-0.840277778
12	CP	Campanula patula	Sgig	Stem	48	92.5	0.144903336	-0.481081081	0.00032	0.00043	-0.038115929	-0.255813953	0.14	0.18	-0.146556251	-0.222222222	0.16	1.44	-1.256470797	-0.888888889
12	CP	Campanula patula	Sgig	Leaf	0	92.5				0.00043				0.18				1.44
12	CP	Campanula patula	Sgig	Leaf	0	92.5				0.00043				0.18				1.44
12	CP	Campanula patula	Sgig	Leaf	0	92.5				0.00043				0.18				1.44
12	CP	Campanula patula	Sgig	Leaf	0	92.5				0.00043				0.18				1.44
12	CP	Campanula patula	Sgig	Root	52	92.5	0.127222969	-0.437837838	0.00038	0.00043	-0.015946638	-0.11627907	0.16	0.18	-0.068686228	-0.111111111	0.16	1.44	-1.256470797	-0.888888889
12	CP	Campanula patula	Sgig	Root	52	92.5	0.127222969	-0.437837838	0.00038	0.00043	-0.015946638	-0.11627907	0.18	0.18	0	0	0.14	1.44	-1.17113577	-0.902777778
12	CP	Campanula patula	Sgig	Root	56	92.5	0.110853507	-0.394594595	0.00029	0.00043	-0.050815047	-0.325581395	0.15	0.18	-0.106322442	-0.166666667	0.28	1.44	-1.808835177	-0.805555556
12	CP	Campanula patula	Sgig	Root	58	92.5	0.103102302	-0.372972973	0.00029	0.00043	-0.050815047	-0.325581395	0.11	0.18	-0.287192055	-0.388888889	0.17	1.44	-1.299458902	-0.881944444
12	CP	Campanula patula	Sgig	Rhizome	62	92.5	0.088371067	-0.32972973	0.00038	0.00043	-0.015946638	-0.11627907	0.2	0.18	0.061441925	0.1	0.46	1.44	-2.965228236	-0.680555556
12	CP	Campanula patula	Sgig	Rhizome	60	92.5	0.095613902	-0.351351351	0.00038	0.00043	-0.015946638	-0.11627907	0.21	0.18	0.089894344	0.142857143	0.5	1.44	-3.321928095	-0.652777778
12	CP	Campanula patula	Sgig	Rhizome	54	92.5	0.118886634	-0.416216216	0.00029	0.00043	-0.050815047	-0.325581395	0.16	0.18	-0.068686228	-0.111111111	0.27	1.44	-1.758593521	-0.8125
12	CP	Campanula patula	Sgig	Rhizome	54	92.5	0.118886634	-0.416216216	0.00029	0.00043	-0.050815047	-0.325581395	0.16	0.18	-0.068686228	-0.111111111	0.19	1.44	-1.386488725	-0.868055556
12	CP	Campanula patula	Sgig	Flower	6	92.5	0.604224234	-0.935135135	0.00006	0.00043	-0.254064812	-0.860465116	0.14	0.18	-0.146556251	-0.222222222	0.06	1.44	-0.818431905	-0.958333333
12	CP	Campanula patula	Sgig	Flower	6	92.5	0.604224234	-0.935135135	0.00005	0.00043	-0.277584938	-0.88372093	0.06	0.18	-0.640665556	-0.666666667	0.08	1.44	-0.911651811	-0.944444444
12	CP	Campanula patula	Sgig	Flower	6	92.5	0.604224234	-0.935135135		0.00043				0.18				1.44
12	CP	Campanula patula	Sgig	Flower	4	92.5	0.693786068	-0.956756757		0.00043				0.18				1.44
12	CP	Campanula patula	Scan	Stem	70	92.5	0.061564073	-0.243243243	0.00038	0.00043	-0.015946638	-0.11627907	0.19	0.18	0.031529782	0.052631579	0.53	1.44	-3.626813506	-0.631944444
12	CP	Campanula patula	Scan	Stem	70	92.5	0.061564073	-0.243243243	0.00038	0.00043	-0.015946638	-0.11627907	0.15	0.18	-0.106322442	-0.166666667	0.43	1.44	-2.728278139	-0.701388889
12	CP	Campanula patula	Scan	Stem	86	92.5	0.0160941	-0.07027027	0.00034	0.00043	-0.030295138	-0.209302326	0.17	0.18	-0.033332439	-0.055555556	0.32	1.44	-2.0208143	-0.777777778
12	CP	Campanula patula	Scan	Stem	86	92.5	0.0160941	-0.07027027	0.00033	0.00043	-0.034146276	-0.23255814	0.2	0.18	0.061441925	0.1	0.24	1.44	-1.613452949	-0.833333333
12	CP	Campanula patula	Scan	Leaf	0	92.5				0.00043				0.18				1.44
12	CP	Campanula patula	Scan	Leaf	0	92.5				0.00043				0.18				1.44
12	CP	Campanula patula	Scan	Leaf	0	92.5				0.00043				0.18				1.44
12	CP	Campanula patula	Scan	Leaf	0	92.5				0.00043				0.18				1.44
12	CP	Campanula patula	Scan	Root	52	92.5	0.127222969	-0.437837838	0.00028	0.00043	-0.055341951	-0.348837209	0.2	0.18	0.061441925	0.1	0.39	1.44	-2.445374055	-0.729166667
12	CP	Campanula patula	Scan	Root	52	92.5	0.127222969	-0.437837838	0.00029	0.00043	-0.050815047	-0.325581395	0.2	0.18	0.061441925	0.1	0.34	1.44	-2.134375669	-0.763888889
12	CP	Campanula patula	Scan	Root	60	92.5	0.095613902	-0.351351351	0.0003	0.00043	-0.046441627	-0.302325581	0.18	0.18	0	0	0.3	1.44	-1.912489289	-0.791666667
12	CP	Campanula patula	Scan	Root	58	92.5	0.103102302	-0.372972973	0.00031	0.00043	-0.042211623	-0.279069767	0.13	0.18	-0.189772976	-0.277777778	0.31	1.44	-1.9660336	-0.784722222
12	CP	Campanula patula	Scan	Rhizome	70	92.5	0.061564073	-0.243243243	0.00032	0.00043	-0.038115929	-0.255813953	0.17	0.18	-0.033332439	-0.055555556	0.35	1.44	-2.193309742	-0.756944444
12	CP	Campanula patula	Scan	Rhizome	72	92.5	0.055341502	-0.221621622	0.00032	0.00043	-0.038115929	-0.255813953	0.14	0.18	-0.146556251	-0.222222222	0.31	1.44	-1.9660336	-0.784722222
12	CP	Campanula patula	Scan	Rhizome	74	92.5	0.049289434	-0.2	0.00029	0.00043	-0.050815047	-0.325581395	0.13	0.18	-0.189772976	-0.277777778	0.22	1.44	-1.520733716	-0.847222222
12	CP	Campanula patula	Scan	Rhizome	72	92.5	0.055341502	-0.221621622	0.00029	0.00043	-0.050815047	-0.325581395	0.15	0.18	-0.106322442	-0.166666667	0.18	1.44	-1.342773037	-0.875
12	CP	Campanula patula	Scan	Flower	2	92.5	0.846893034	-0.978378378		0.00043			0.05	0.18	-0.746987998	-0.722222222	0.1	1.44	-1	-0.930555556
12	CP	Campanula patula	Scan	Flower	2	92.5	0.846893034	-0.978378378		0.00043				0.18				1.44
12	CP	Campanula patula	Scan	Flower	0	92.5				0.00043				0.18				1.44
12	CP	Campanula patula	Scan	Flower	0	92.5				0.00043				0.18				1.44
13	SF	Silene flos-cuculi	Sgig	Stem	56	89	0.103212789	-0.370786517	0.00188	0.00223	-0.027962119	-0.156950673	0.24	0.22	0.057466339	0.083333333	1.18	1.91	13.91168719	-0.382198953
13	SF	Silene flos-cuculi	Sgig	Stem	56	89	0.103212789	-0.370786517	0.00187	0.00223	-0.028835614	-0.161434978	0.24	0.22	0.057466339	0.083333333	1.12	1.91	20.31776056	-0.413612565
13	SF	Silene flos-cuculi	Sgig	Stem	44	89	0.156940032	-0.505617978	0.00052	0.00223	-0.238451815	-0.766816143	0.44	0.22	0.457786464	0.5	0.55	1.91	-3.85152657	-0.712041885
13	SF	Silene flos-cuculi	Sgig	Stem	44	89	0.156940032	-0.505617978	0.00052	0.00223	-0.238451815	-0.766816143	0.45	0.22	0.472628577	0.511111111	0.8	1.91	-10.31885116	-0.581151832
13	SF	Silene flos-cuculi	Sgig	Leaf	4	89	0.691154674	-0.95505618		0.00223				0.22				1.91
13	SF	Silene flos-cuculi	Sgig	Leaf	4	89	0.691154674	-0.95505618		0.00223				0.22				1.91
13	SF	Silene flos-cuculi	Sgig	Leaf	2	89	0.845577337	-0.97752809		0.00223				0.22				1.91
13	SF	Silene flos-cuculi	Sgig	Leaf	0	89				0.00223				0.22				1.91
13	SF	Silene flos-cuculi	Sgig	Root	48	89	0.137555219	-0.460674157	0.0015	0.00223	-0.064944722	-0.32735426	0.45	0.22	0.472628577	0.511111111	0.35	1.91	-2.193309742	-0.816753927
13	SF	Silene flos-cuculi	Sgig	Root	48	89	0.137555219	-0.460674157	0.0015	0.00223	-0.064944722	-0.32735426	0.34	0.22	0.287504193	0.352941176	0.34	1.91	-2.134375669	-0.821989529
13	SF	Silene flos-cuculi	Sgig	Root	50	89	0.128460699	-0.438202247	0.00177	0.00223	-0.037836777	-0.206278027	0.89	0.22	0.923035677	0.752808989	0.63	1.91	-4.983567917	-0.670157068
13	SF	Silene flos-cuculi	Sgig	Root	50	89	0.128460699	-0.438202247	0.00177	0.00223	-0.037836777	-0.206278027	0.64	0.22	0.705251352	0.65625	0.49	1.91	-3.227848118	-0.743455497
13	SF	Silene flos-cuculi	Sgig	Rhizome	44	89	0.156940032	-0.505617978	0.00195	0.00223	-0.021974718	-0.125560538	0.74	0.22	0.801136267	0.702702703	0.74	1.91	-7.647114407	-0.612565445
13	SF	Silene flos-cuculi	Sgig	Rhizome	42	89	0.167303985	-0.528089888	0.00195	0.00223	-0.021974718	-0.125560538	0.64	0.22	0.705251352	0.65625	0.51	1.91	-3.419623849	-0.732984293
13	SF	Silene flos-cuculi	Sgig	Rhizome	60	89	0.087842225	-0.325842697	0.00196	0.00223	-0.021136967	-0.121076233	0.46	0.22	0.487144464	0.52173913	0.96	1.91	-56.40550199	-0.497382199
13	SF	Silene flos-cuculi	Sgig	Rhizome	60	89	0.087842225	-0.325842697	0.00195	0.00223	-0.021974718	-0.125560538	0.42	0.22	0.427062493	0.476190476	0.96	1.91	-56.40550199	-0.497382199
13	SF	Silene flos-cuculi	Sgig	Flower	40	89	0.178173692	-0.550561798	0.00137	0.00223	-0.07979209	-0.385650224	0.73	0.22	0.792150465	0.698630137	0.23	1.91	-1.566729769	-0.879581152
13	SF	Silene flos-cuculi	Sgig	Flower	38	89	0.189601059	-0.573033708	0.00137	0.00223	-0.07979209	-0.385650224	0.69	0.22	0.754932379	0.68115942	0.17	1.91	-1.299458902	-0.910994764
13	SF	Silene flos-cuculi	Sgig	Flower	22	89	0.311362695	-0.752808989	0.00026	0.00223	-0.351975422	-0.883408072	0.6333333	0.22	0.698335586	0.652631561	0.25	1.91	-1.660964047	-0.869109948
13	SF	Silene flos-cuculi	Sgig	Flower	22	89	0.311362695	-0.752808989	0.00025	0.00223	-0.358398988	-0.887892377	0.6333333	0.22	0.698335586	0.652631561	0.25	1.91	-1.660964047	-0.869109948
13	SF	Silene flos-cuculi	Scan	Stem	88	89	0.002517369	-0.011235955	0.00232	0.00223	0.006480052	0.038793103	0.28	0.22	0.159274579	0.214285714	1.22	1.91	11.57945763	-0.361256545
13	SF	Silene flos-cuculi	Scan	Stem	86	89	0.007639085	-0.033707865	0.00231	0.00223	0.005772578	0.034632035	0.27	0.22	0.135255704	0.185185185	2.15	1.91	3.008075541	0.111627907
13	SF	Silene flos-cuculi	Scan	Stem	76	89	0.035178396	-0.146067416	0.00258	0.00223	0.02387712	0.135658915	0.3	0.22	0.204840663	0.266666667	1.83	1.91	3.810233751	-0.041884817
13	SF	Silene flos-cuculi	Scan	Stem	74	89	0.041119677	-0.168539326	0.00258	0.00223	0.02387712	0.135658915	0.27	0.22	0.135255704	0.185185185	2.38	1.91	2.655499709	0.197478992
13	SF	Silene flos-cuculi	Scan	Leaf	4	89	0.691154674	-0.95505618		0.00223				0.22				1.91
13	SF	Silene flos-cuculi	Scan	Leaf	4	89	0.691154674	-0.95505618		0.00223				0.22				1.91
13	SF	Silene flos-cuculi	Scan	Leaf	4	89	0.691154674	-0.95505618		0.00223				0.22				1.91
13	SF	Silene flos-cuculi	Scan	Leaf	4	89	0.691154674	-0.95505618		0.00223				0.22				1.91
13	SF	Silene flos-cuculi	Scan	Root	40	89	0.178173692	-0.550561798	0.00148	0.00223	-0.067143144	-0.33632287	0.28	0.22	0.159274579	0.214285714	0.71	1.91	-6.723066413	-0.628272251
13	SF	Silene flos-cuculi	Scan	Root	38	89	0.189601059	-0.573033708	0.00147	0.00223	-0.06825352	-0.340807175	0.29	0.22	0.18245051	0.24137931	0.46	1.91	-2.965228236	-0.759162304
13	SF	Silene flos-cuculi	Scan	Root	42	89	0.167303985	-0.528089888	0.00182	0.00223	-0.033274366	-0.183856502	0.39	0.22	0.37811816	0.435897436	0.8	1.91	-10.31885116	-0.581151832
13	SF	Silene flos-cuculi	Scan	Root	40	89	0.178173692	-0.550561798	0.00182	0.00223	-0.033274366	-0.183856502	0.45	0.22	0.472628577	0.511111111	0.66	1.91	-5.541515066	-0.654450262
13	SF	Silene flos-cuculi	Scan	Rhizome	68	89	0.059957778	-0.235955056	0.00244	0.00223	0.014739614	0.086065574	0.3	0.22	0.204840663	0.266666667	1.41	1.91	6.701554393	-0.261780105
13	SF	Silene flos-cuculi	Scan	Rhizome	66	89	0.066608565	-0.258426966	0.00243	0.00223	0.014067006	0.082304527	0.36	0.22	0.325254253	0.388888889	0.91	1.91	-24.41489242	-0.523560209
13	SF	Silene flos-cuculi	Scan	Rhizome	76	89	0.035178396	-0.146067416	0.00294	0.00223	0.045270086	0.241496599	0.43	0.22	0.442603123	0.488372093	1.6	1.91	4.899079389	-0.162303665
13	SF	Silene flos-cuculi	Scan	Rhizome	76	89	0.035178396	-0.146067416	0.00293	0.00223	0.044712062	0.23890785	0.27	0.22	0.135255704	0.185185185	1.47	1.91	5.976667041	-0.230366492
13	SF	Silene flos-cuculi	Scan	Flower	4	89	0.691154674	-0.95505618		0.00223				0.22				1.91
13	SF	Silene flos-cuculi	Scan	Flower	4	89	0.691154674	-0.95505618		0.00223				0.22				1.91
13	SF	Silene flos-cuculi	Scan	Flower	6	89	0.600823207	-0.93258427		0.00223				0.22				1.91
13	SF	Silene flos-cuculi	Scan	Flower	6	89	0.600823207	-0.93258427		0.00223				0.22				1.91
